# Supplementary material for: Geographic genetic variation in the Coral Hawkfish, Cirrhitichthys oxycephalus (Cirrhitidae), in relation to biogeographic barriers across the Tropical Indo-Pacific
Source: PeerJ. 2024 Sep 25;12:e18058. doi: 10.7717/peerj.18058 (PMC11438443; doi:10.7717/peerj.18058)
Supplement: Supplemental Information 1 [file peerj-12-18058-s001.fas]

>KWA_113644_1
TCGCCGCTTCCGCTACGACGTGGCGCTGGTGTCCGCGCTGAAGGATCTGGAGGAGGACATCATGGACGGGCTGAGGGAGAGTGGGATGGAGGACTGCGCTTGCACCTCAGGCTTCAGTGTCATGATCAAGGA
>KWA_113644_2
TCGGCGCTTCCGCTACGACGTGGCGCTGGTGTCTGCGCTGAAGGATCTGGAGGAGGACATCATGGACGGGCTGAGGGAGAGTGGGATGGAGGACTGCGCTTGCACCTCAGGCTTCAGTGTCATGATCAAGGA
>CHA_COX4_1
TCGGCGCTTCCGCTACGACGTGGCGCTGGTGTCCGCGCTGAAGGATCTGGAGGAGGACATCATGGACGGGCTGAGGGAGAGTGGGATGGAGGACTGCGCTTGCACCTCAGGCTTCAGTGTCATGATCAAGGA
>CHA_COX4_2
TCGGCGCTTCCACTACGACGTGGCGCTGGTGTCTGCGCTGAAGGATCTGGAGGAGGACATCATGGACGGGCTGAGGGAGAGTGGGATGGAGGACTGCGCTTGCACCTCAGGCTTCAGTGTCATGATCAAGGA
>CHA_COX9_1
TCGCCGCTTCCGCTACGACGTGGCGCTGGTGTCTGCGCTGAAGGATCTGGAGGAGGACATCATGGACGGGCTGAGGGAGAGTGGGATGGAGGACTGCGCTTGCACCTCAGGCTTCAGTGTCATGATCAAGGA
>CHA_COX9_2
TCGCCGCTTCCGCTACGACGTGGCGCTGGTGTCTGCGCTGAAGGATCTGGAGGAGGACATCATGGACGGGCTGAGGGAGAGTGGGATGGAGGACTGCGCTTGCACCTCGGGCTTCAGTGTCATGATCAAGGA
>CHA_COX10_1
TCGCCGCTTCCGCTACGACGTGGCGCTGGTGTCTGCGCTGAAGGATCTGGAGGAGGACATCATGGACGGGCTGAGGGAGAGTGGGATGGAGGACTGCGCTTGCACCTCAGGCTTCAGTGTCATGATCAAGGA
>CHA_COX10_2
TCGGCGCTTCCGCTACGACGTGGCGCTGGTGTCTGCGCTGAAGGATCTGGAGGAGGACATCATGGACGGGCTGAGGGAGAGTGGGATGGAGGACTGCGCTTGCACCTCAGGCTTCAGTGTCATGATCAAGGA
>AUS_COX27_1
TCGCCGCTTCCGCTACGACGTGGCGCTGGTGTCTGCGCTGAAGGATCTGGAGGAGGACATCATGGACGGGCTGAGGGAGAGTGGGATGGAGGACTGCGCTTGCACCTCGGGCTTCAGTGTCATGATCAAGGA
>AUS_COX27_2
TCGGCGCTTCCACTACGACGTGGCGCTGGTGTCTGCGCTGAAGGATCTGGAGGAGGACATCATGGACGGGCTGAGGGAGAGTGGGATGGAGGACTGCGCTTGCACCTCAGGCTTCAGTGTCATGATCAAGGA
>AUS_COX28_1
TCGCCGCTTCCACTACGACGTGGCGCTGGTGTCTGCGCTGAAGGATCTGGAGGAGGACATCATGGACGGGCTGAGGGAGAGTGGGATGGAGGACTGCGCTTGCACCTCAGGCTTCAGTGTCATGATCAAGGA
>AUS_COX28_2
TCGGCGCTTCCACTACGACGTGGCGCTGGTGTCTGCGCTGAAGGATCTGGAGGAGGACATCATGGACGGGCTGAGGGAGAGTGGGATGGAGGACTGCGCTTGCACCTCAGGCTTCAGTGTCATGATCAAGGA
>DONG_677_1
CCGGCGCTTCCGCTACGACGTGGCGCTGGTGTCTTCGCTGAAGGATCTGGAGGAGGACATCATGGACGGGCTGAGGGAGAGTGGGATGGAGGACTGCGCTTGCACCTCAGGCTTCAGTGTCATGATCAAGGA
>DONG_677_2
TCGCCGCTTCCGCTACGACGTGGCGCTGGTGTCTGCGCTGAAGGATCTGGAGGAGGACATCATGGACGGGCTGAGGGAGAGTGGGATGGAGGACTGCGCTTGCACCTCAGGCTTCAGTGTCATGATCAAGGA
>DONG_685_1
TCGGCGCTTCCGCTACGACGTGGCGCTGGTGTCTGCGCTGAAGGATCTGGAGGAGGACATCATGGACGGGCTGAGGGAGAGTGGGATGGAGGACTGCGCTTGCACCTCAGGCTTCAGTGTCATGATCAAGGA
>DONG_685_2
TCGGCGCTTCCGCTACGACGTGGCGCTGGTGTCTGCGCTGAAGGATCTGGAGGAGGACATCATGGACGGGCTGAGGGAGAGTGGGATGGAGGACTGCGCTTGCACCTCAGGCTTCAGTGTCATGATCAAGGA
>DONG_763_1
TCGCCGCTTCCGCTACGACGTGGCGCTGGTGTCTGCGCTGAAGGATCTGGAGGAGGACATCATGGACGGGCTGAGGGAGAGTGGGATGGAGGACTGCGCTTGCACCTCAGGCTTCAGTGTCATGATCAAGGA
>DONG_763_2
TCGCCGCTTCCGCTACGACGTGGCGCTGGTGTCCGCGCTGAAGGATCTGGAGGAGGACATCATGGACGGGCTGAGGGAGAGAGGGATGGAGGACTGCGCTTGCACCTCAGGCTTCAGTGTCATGATCAAGGA
>DONG_764_1
TCGCCGCTTCCGCTACGACGTGGCGCTGGTGTCTGCGCTGAAGGATCTGGAGGAGGACATCATGGACGGGCTGAGGGAGAGTGGGATGGAGGACTGCGCTTGCACCTCAGGCTTCAGTGTCATGATCAAGGA
>DONG_764_2
TCGCCGCTTCCGCTACGACGTGGCGCTGGTGTCTGCGCTGAAGGATCTGGAGGAGGACATCATGGACGGGCTGAGGGAGAGTGGGATGGAGGACTGCGCTTGCACCTCAGGCTTCAGTGTCATGATCAAGGA
>KIRI_113223_1
TCGCCGCTTCCGCTACGACGTGGCGCTGGTGTCTGCGCTGAAGGATCTGGAGGAGGACATCATGGACGGGCTGAGGGAGAGTGGGATGGAGGACTGCGCTTGCACCTCAGGCTTCAGTGTCATGATCAAGGA
>KIRI_113223_2
TCGGCGCTTCCGCTACGACGTGGCGCTGGTGTCTGCGCTGAAGGATCTGGAGGAGGACATCATGGACGGGCTGAGGGAGAGTGGGATGGAGGACTGCGCTTGCACCTCAGGCTTCAGTGTCATGATCAAGGA
>KIRI_COX14_1
CCGGCGCTTCCGCTACGACGTGGCGCTGGTGTCTGCGCTGAAGGATCTGGAGGAGGACATCATGGACGGGCTGAGGGAGAGTGGGATGGAGGACTGCGCTTGCACCTCAGGCTTCAGTGTCATGATCAAGGA
>KIRI_COX14_2
TCGCCGCTTCCGCTACGACGTGGCGCTGGTGTCCGCGCTGAAGGATCTGGAGGAGGACATCATGGACGGGCTGAGGGAGAGTGGGATGGAGGACTGCGCTTGCACCTCAGGCTTCAGTGTCATGATCAAGGA
>KIRI_COX16_1
TCGGCGCTTCCGCTACGACGTGGCGCTGGTGTCTGCGCTGAAGGATCTGGAGGAGGACATCATGGACGGGCTGAGGGAGAGTGGGATGGAGGACTGCGCTTGCACCTCAGGCTTCAGTGTCATGATCAAGGA
>KIRI_COX16_2
TCGGCGCTTCCGCTACGACGTGGCGCTGGTGTCTGCGCTGAAGGATCTGGAGGAGGACATCATGGACGGGCTGAGGGAGAGTGGGATGGAGGACTGCGCTTGCACCTCAGGCTTCAGTGTCATGATCAAGGA
>KIRI_COX17_1
TCGGCGCTTCCGCTACGACGTGGCGCTGGTGTCTGCGCTGAAGGATCTGGAGGAGGACATCATGGACGGGCTGAGGGAGAGTGGGATGGAGGACTGCGCTTGCACCTCAGGCTTCAGTGTCATGATCAAGGA
>KIRI_COX17_2
TCGGCGCTTCCGCTACAACGTGGCGCTGGTGTCTGCGCTGAAGGATCTGGAGGAGGACATCATGGACGGGCTGAGGGAGAGTGGGATGGAGGACTGCGCTTGCACCTCAGGCTTCCGTGTCATGATCAAGGA
>KIRI_COX19_1
TCGCCGCTTCCGCTACGACGTGGCGCTGGTGTCTGCGCTGAAGGATCTGGAGGAGGACATCATGGACGGGCTGAGGGAGAGTGGGATGGAGGACTGCGCTTGCACCTCAGGCTTCAGTGTCATGATCAAGGA
>KIRI_COX19_2
TCGGCGCTTCCGCTACGACGTGGCGCTGGTGTCTGCGCTGAAGGATCTGGAGGAGGACATCATGGACGGGCTGAGGGAGAGTGGGATGGAGGACTGCGCTTGCACCTCAGGCTTCAGTGTCATGATCAAGGA
>MAR_113309_1
TCGCCGCTTCCGCTACGACGTGGCGCTGGTGTCTGCGCTGAAGGATCTGGAGGAGGACATCATGGACGGGCTGAGGGAGAGTGGGATGGAGGACTGCGCTTGCACCTCAGGCTTCAGTGTCATGATCAAGGA
>MAR_113309_2
TCGGCGCTTCCGCTACGACGTGGCGCTGGTGTCTGCGCTGAAGGATCTGGAGGAGGACATCATGGACGGGCTGAGGGAGAGTGGGATGGAGGACTGCGCTTGCACCTCAGGCTTCAGTGTCATGATCAAGGA
>REVI_34482_1
TCGCCGCTTCCGCTACGACGTGGCGCTGGTGTCTGCGCTGAAGGATCTGGAGGAGGACATCATGGACGGGCTGAGGGAGAGTGGGATGGAGGACTGCGCTTGCACCTCAGGCTTCAGTGTCATGATCAAGGA
>REVI_34482_2
TCGGCGCTTCCGCTACGACGTGGCGCTGGTGTCTGCGCTGAAGGATCTGGAGGAGGACATCATGGACGGGCTGAGGGAGAGTGGGATGGAGGACTGCGCTTGCACCTCAGGCTTCAGTGTCATGATCAAGGA
>REVI_34519_1
TCGCCGCTTCCGCTACGACGTGGCGCTGGTGTCTGCGCTGAAGGATCTGGAGGAGGACATCATGGACGGGCTGAGGGAGAGTGGGATGGAGGACTGCGCTTGCACCTCAGGCTTCAGTGTCATGATCAAGGA
>REVI_34519_2
TCGGCGCTTCCGCTACGACGTGGCGCTGGTGTCTGCGCTGAAGGATCTGGAGGAGGACATCATGGACGGGCTGAGGGAGAGTGGGATGGAGGACTGCGCTTGCACCTCAGGCTTCAGTGTCATGATCAAGGA
>REVI_34700_1
TCGCCGCTTCCGCTACGACGTGGCGCTGGTGTCTGCGCTGAAGGATCTGGAGGAGGACATCATGGACGGGCTGAGGGAGAGTGGGATGGAGGACTGCGCTTGCACCTCAGGCTTCAGTGTCATGATCAAGGA
>REVI_34700_2
TCGGCGCTTCCGCTACGACGTGGCGCTGGTGTCTGCGCTGAAGGATCTGGAGGAGGACATCATGGACGGGCTGAGGGAGAGTGGGATGGAGGACTGCGCTTGCACCTCAGGCTTCAGTGTCATGATCAAGGA
>REVI_34704_1
TCGCCGCTTCCGCTACGACGTGGCGCTGGTGTCTGCGCTGAAGGATCTGGAGGAGGACATCATGGACGGGCTGAGGGAGAGTGGGATGGAGGACTGCGCTTGCACCTCAGGCTTCAGTGTCATGATCAAGGA
>REVI_34704_2
TCGGCGCTTCCGCTACGACGTGGCGCTGGTGTCTGCGCTGAAGGATCTGGAGGAGGACATCATGGACGGGCTGAGGGAGAGTGGGATGGAGGACTGCGCTTGCACCTCGGGCTTCAGTGTCATGATCAAGGA
>BCS_14456_1
TCGCCGCTTCCGCTACGACGTGGCGCTGGTGTCTGCGCTGAAGGATCTGGAGGAGGACATCATGGACGGGCTGAGGGAGAGTGGGATGGAGGACTGCGCTTGCACCTCAGGCTTCAGTGTCATGATCAAGGA
>BCS_14456_2
TCGCCGCTTCCGCTACGACGTGGCGCTGGTGTCTGCGCTGAAGGATCTGGAGGAGGACATCATGGACGGGCTGAGGGAGAGTGGGATGGAGGACTGCGCTTGCACCTCAGGCTTCAGTGTCATGATCAAGGA
>BCS_38981_1
CCGGCGCTTCCGCTACGACGTGGCGCTGGTGTCTGCGCTGAAGGATCTGGAGGAGGACATCATGGACGGGCTGAGGGAGAGTGGGATGGAGGACTGCGCTTGCACCTCGGGCTTCAGTGTCATGATCAAGGA
>BCS_38981_2
TCGCCGCTTCCGCTACGACGTGGCGCTGGTGTCTGCGCTGAAGGATCTGGAGGAGGACATCATGGACGGGCTGAGGGAGAGTGGGATGGAGGACTGCGCTTGCACCTCGGGCTTCAGTGTCATGATCAAGGA
>BCS_11043_1
CCGGCGCTTCCGCTACGACGTGGCGCTGGAGTCTGCGCTGAAGGATCTGGAGGAGGACATCATGGACGGGCTGAGGGAGAGTGGGATGGAGGACTGCGCTTGCACCTCGGGCTTCAGTGTCATGATCAAGGA
>BCS_11043_2
TCGCCGCTTCCGCTACGACGTGGCGCTGGTGTCTGCGCTGAAGGATCTGGAGGAGGACATCATGGACGGGCTGAGGGAGAGTGGGATGGAGGACTGCGCTTGCACCTCAGGCTTCAGTGTCATGATCAAGGA
>BCS_14426_1
TCGCCGCTTCCGCTACGACGTGGCGCTGGTGTCTGCGCTGAAGGATCTGGAGGAGGACATCATGGACGGGCTGAGGGAGAGTGGGATGGAGGACTGCGCTTGCACCTCAGGCTTCAGTGTCATGATCAAGGA
>BCS_14426_2
TCGGCGCTTCCGCTACGACGTGGCGCTGGTGTCTGCGCTGAAGGATCTGGAGGAGGACATCATGGACGGGCTGAGGGAGAGTGGGATGGAGGACTGCGCTTGCACCTCAGGCTTCAGTGTCATGATCAAGGA
>BCS_14427_1
CCGGCGCTTCCGCTACGACGTGGCGCTGGTGTCTGCGCTGAAGGATCTGGAGGAGGACATCATGGACGGGCTGAGGGAGAGTGGGATGGAGGACTGCGCTTGCACCTCAGGCTTCAGTGTCATGATCAAGGA
>BCS_14427_2
CCGGCGCTTCCGCTACGACGTGGCGCTGGTGTCTGCGCTGAAGGATCTGGAGGAGGACATCATGGACGGGCTGAGGGAGAGTGGGATGGAGGACTGCGCTTGCACCTCGGGCTTCAGTGTCATGATCAAGGA
>BCS_14435_1
CCGGCGCTTCCGCTACGACGTGGCGCTGGTGTCTGCGCTGAAGGATCTGGAGGAGGACATCATGGACGGGCTGAGGGAGAGTGGGATGGAGGACTGCGCTTGCACCTCGGGCTTCAGTGTCATGATCAAGGA
>BCS_14435_2
TCGCCGCTTCCGCTACGACGTGGCGCTGGTGTCTGCGCTGAAGGATCTGGAGGAGGACATCATGGACGGGCTGAGGGAGAGTGGGATGGAGGACTGCGCTTGCACCTCAGGCTTCAGTGTCATGATCAAGGA
>COL_13882_1
CCGGCGCTTCCGCTACGACGTGGCGCTGGTGTCTGCGCTGAAGGATCTGGAGGAGGACATCATGGACGGGCTGAGGGAGAGTGGGATGGAGGACTGCGCTTGCACCTCGGGCTTCAGTGTCATGATCAAGGA
>COL_13882_2
TCGGCGCTTCCGCTACGACGTGGCGCTGGTGTCTGCACTGAAGGATCTGGAGGAGGACATCATGGACGGGCTGAGGGAGAGTGGGATGGAGGACTGCGCTTGCACCTCGGGCTTCAGTGTCATGATCAAGGA
>GUE_30991_1
TCGCCGCTTCCGCTACGACGTGGCGCTGGTGTCTGCGCTGAAGGATCTGGAGGAGGACATCATGGACGGGCTGAGGGAGAGTGGGATGGAGGACTGCGCTTGCACCTCAGGCTTCAGTGTCATGATCAAGGA
>GUE_30991_2
TCGGCGCTTCCGCTACGACGTGGCGCTGGTGTCTGCGCTGAAGGATCTGGAGGAGGACATCATGGACGGGCTGAGGGAGAGTGGGATGGAGGACTGCGCTTGCACCTCAGGCTTCAGTGTCATGATCAAGGA
>GUE_30992_1
TCGGCGCTTCCGCTACGACGTGGCGCTGGTGTCTGCGCTGAAGGATCTGGAGGAGGACATCATGGACGGGCTGAGGGAGAGTGGGATGGAGGACTGCGCTTGCACCTCAGGCTTCAGTGTCATGATCAAGGA
>GUE_30992_2
TCGGCGCTTCCGCTACGACGTGGCGCTGGTGTCTGCGCTGAAGGATCTGGAGGAGGACATCATGGACGGGCTGAGGGAGAGTGGGATGGAGGACTGCGCTTGCACCTCGGGCTTCAGTGTCATGATCAAGGA
>OAX_35606_1
CCGGCGCTTCCGCTACGACGTGGCGCTGGTGTCTGCGCTGAAGGATCTGGAGGAGGACATCATGGACGGGCTGAGGGAGAGTGGGATGGAGGACTGCGCTTGCACCTCGGGCTTCAGTGTCATGATCAAGGA
>OAX_35606_2
CCGGCGCTTCCGCTACAACGTGGCGCTGGTGTCTGCGCTGAAGGATCTGGAGGAGGACATCATGGACGGGCTGAGGGAGAGTGGGATGGAGGACTGCGCTTGCACCTCGGGCTTCAGTGTCATGATCAAGGA
>OAX_35785_1
CCGGCGCTTCCGCTACGACGTGGCGCTGGTGTCTGCGCTGAAGGATCTGGAGGAGGACATCATGGACGGGCTGAGGGAGAGTGGGATGGAGGACTGCGCTTGCACCTCAGGCTTCAGTGTCATGATCAAGGA
>OAX_35785_2
CCGGCGCTTCCGCTACGACGTGGCGCTGGTGTCTGCGCTGAAGGATCTGGAGGAGGACATCATGGACGGGCTGAGGGAGAGTGGGATGGAGGACTGCGCTTGCACCTCAGGCTTCAGTGTCATGATCAAGGA
>OAX_35786_1
CCGGCGCTTCCGCTACGACGTGGCGCTGGTGTCTGCGCTGAAGGATCTGGAGGAGGACATCATGGACGGGCTGAGGGAGAGTGGGATGGAGGACTGCGCTTGCACCTCAGGCTTCAGTGTCATGATCAAGGA
>OAX_35786_2
CCGGCGCTTCCGCTACGACGTGGCGCTGGTGTCTGCGCTGAAGGATCTGGAGGAGGACATCATGGACGGGCTGAGGGAGAGTGGGATGGAGGACTGCGCTTGCACCTCAGGCTTCAGTGTCATGATCAAGGA
>OAX_35787_1
TCGCCGCTTCCGCTACGACGTGGCGCTGGTGTCTGCGCTGAAGGATCTGGAGGAGGACATCATGGACGGGCTGAGGGAGAGTGGGATGGAGGACTGCGCTTGCACCTCAGGCTTCAGTGTCATGATCAAGGA
>OAX_35787_2
TCGCCGCTTCCGCTACGACGTGGCGCTGGTGTCTGCGCTGAAGGATCTGGAGGAGGACATCATGGACGGGCTGAGGGAGAGTGGGATGGAGGACTGCGCTTGCACCTCAGGCTTCAGTGTCATGATCAAGGA
>OAX_35788_1
CCGGCGCTTCCGCTACGACGTGGCGCTGGTGTCTGCGCTGAAGGATCTGGAGGAGGACATCATGGACGGGCTGAGGGAGAGTGGGATGGAGGACTGCGCTTGCACCTCAGGCTTCAGTGTCATGATCAAGGA
>OAX_35788_2
CCGGCGCTTCCGCTACGACGTGGCGCTGGTGTCTGCGCTGAAGGATCTGGAGGAGGACATCATGGACGGGCTGAGGGAGAGTGGGATGGAGGACTGCGCTTGCACCTCGGGCTTCAGTGTCATGATCAAGGA
>COC_47022_1
CCGGCGCTTCCGCTACGACGTGGCGCTGGTGTCTGCGCTGAAGGATCTGGAGGAGGACATCATGGACGGGCTGAGGGAGAGTGGGATGGAGGACTGCGCTTGCACCTCGGGCTTCAGTGTCATGATCAAGGA
>COC_47022_2
CCGGCGCTTCCGCTACGACGTGGCGCTGGTGTCTGCGCTGAAGGATCTGGAGGAGGACATCATGGACGGGCTGAGGGAGAGTGGGATGGAGGACTGCGCTTGCACCTCGGGCTTCAGTGTCATGATCAAGGA
>COC_58667_1
TCGCCGCTTCCGCTACGACGTGGCGCTGGTGTCTGCGCTGAAGGATCTGGAGGAGGACATCATGGACGGGCTGAGGGAGAGTGGGATGGAGGACTGCGCTTGCACCTCAGGCTTCAGTGTCATGATCAAGGA
>COC_58667_2
TCGGCGCTTCCGCTACGACGTGGCGCTGGTGTCTGCGCTGAAGGATCTGGAGGAGGACATCATGGACGGGCTGAGGGAGAGTGGGATGGAGGACTGCGCTTGCACCTCAGGCTTCAGTGTCATGATCAAGGA
>COLO_50859_1
TCGCCGCTTCCGCTACGACGTGGCGCTGGTGTCTGCGCTGAAGGATCTGGAGGAGGACATCATGGACGGGCTGAGGGAGAGTGGGATGGAGGACTGCGCTTGCACCTCAGGCTTCAGTGTCATGATCAAGGA
>COLO_50859_2
TCGCCGCTTCCGCTACGACGTGGCGCTGGTGTCTGCGCTGAAGGATCTGGAGGAGGACATCATGGACGGGCTGAGGGAGAGTGGGATGGAGGACTGCGCTTGCACCTCAGGCTTCAGTGTCATGATCAAGGA
>ECU_51567_1
TCGCCGCTTCCGCTACGACGTGGCGCTGGTGTCTGCGCTGAAGGATCTGGAGGAGGACATCATGGACGGGCTGAGGGAGAGTGGGATGGAGGACTGCGCTTGCACCTCAGGCTTCAGTGTCATGATCAAGGA
>ECU_51567_2
TCGCCGCTTCCGCTACGACGTGGCGCTGGTGTCTGCGCTGAAGGATCTGGAGGAGGACATCATGGACGGGCTGAGGGAGAGTGGGATGGAGGACTGCGCTTGCACCTCAGGCTTCAGTGTCATGATCAAGGA
>ECU_51573_1
CCGGCGCTTCCGCTACGACGTGGCGCTGGTGTCTGCGCTGAAGGATCTGGAGGAGGACATCATGGACGGGCTGAGGGAGAGTGGGATGGAGGACTGCGCTTGCACCTCGGGCTTCAGTGTCATGATCAAGGA
>ECU_51573_2
TCGGCGCTTCCGCTACGACGTGGCGCTGGTGTCTGCGCTGAAGGATCTGGAGGAGGACATCATGGACGGGCTGAGGGAGAGTGGGATGGAGGACTGCGCTTGCACCTCGGGCTTCAGTGTCATGATCAAGGA
>CLIPP_1_1
TCGCCGCTTCCGCTACGACGTGGCGCTGGTGTCTGCGCTGAAGGATCTGGAGGAGGACATCATGGACGGGCTGAGGGAGAGTGGGATGGAGGACTGCGCTTGCACCTCAGGCTTCAGTGTCATGATCAAGGA
>CLIPP_1_2
TCGCCGCTTCCGCTACGACGTGGCGCTGGTGTCTGCGCTGAAGGATCTGGAGGAGGACATCATGGACGGGCTGAGGGACAGTGGGATGGAGGACTGCGCTTGCACCTCAGGCTTCAGTGTCATGATCAAGGA
>CLIPP_3_1
TCGGCGCTTCCGCTACGACGTGGCGCTGGTGTCTGCGCTGAAGGATCTGGAGGAGGACATCATGGACGGGCTGAGGGAGAGTGGGATGGAGGACTGCGCTTGCACCTCAGGCTTCAGTGTCATGATCAAGGA
>CLIPP_3_2
TCGGCGCTTCCGCTACGACGTGGCGCTGGTGTCTGCGCTGAAGGATCTGGAGGAGGACATCATGGACGGGCTGAGGGAGAGTGGGATGGAGGACTGCGCTTGCACCTCAGGCTTCAGTGTCATGATCAAGGA
>CLIPP_6_1
TCGCCGCTTCCGCTACGACGTGGCGCTGGTGTCTGCGCTGAAGGATCTGGAGGAGGACATCATGGACGGGCTGAGGGAGAGTGGGATGGAGGACTGCGCTTGCACCTCAGGCTTCAGTGTCATGATCAAGGA
>CLIPP_6_2
TCGGCGCTTCCGCTACGACGTGGCGCTGGTGTCTGCGCTGAAGGATCTGGAGGAGGACATCATGGACGGGCTGAGGGAGAGTGGGATGGAGGACTGCGCTTGCACCTCAGGCTTCAGTGTCATGATCAAGGA
>CLIPP_10_1
TCGCCGCTTCCGCTACGACGTGGCGCTGGTGTCTGCGCTGAAGGATCTGGAGGAGGACATCATGGACGGGCTGAGGGAGAGTGGGATGGAGGACTGCGCTTGCACCTCAGGCTTCAGTGTCATGATCAAGGA
>CLIPP_10_2
TCGCCGCTTCCGCTACGACGTGGCGCTGGTGTCTGCGCTGAAGGATCTGGAGGAGGACATCATGGACGGGCTGAGGGAGAGTGGGATGGAGGACTGCGCTTGCACCTCGGGCTTCAGTGTCATGATCAAGGA
>CLIPP_11_1
TCGCCGCTTCCGCTACGACGTGGCGCTGGTGTCTGCGCTGAAGGATCTGGAGGAGGACATCATGGACGGGCTGAGGGAGAGTGGGATGGAGGACTGCGCTTGCACCTCAGGCTTCAGTGTCATGATCAAGGA
>CLIPP_11_2
TCGCCGCTTCCGCTACGACGTGGCGCTGGTGTCTGCGCTGAAGGATCTGGAGGAGGACATCATGGACGGGCTGAGGGAGAGTGGGATGGAGGACTGCGCTTGCACCTCAGGCTTCAGTGTCATGATCAAGGA
>GAL_17269_1
TCGCCGCTTCCGCTACGACGTGGCGCTGGTGTCTGCGCTGAAGGATCTGGAGGAGGACATCATGGACGGGCTGAGGGAGAGTGGGATGGAGGACTGCGCTTGCACCTCAGGCTTCAGTGTCATGATCAAGGA
>GAL_17269_2
TCGCCGCTTCCGCTACGACGTGGCGCTGGTGTCTGCGCTGAAGGATCTGGAGGAGGACATCATGGACGGGCTGAGGGAGAGTGGGATGGAGGACTGCGCTTGCACCTCAGGCTTCAGTGTCATGATCAAGGA
