# Supplementary material for: Geographic genetic variation in the Coral Hawkfish, Cirrhitichthys oxycephalus (Cirrhitidae), in relation to biogeographic barriers across the Tropical Indo-Pacific
Source: PeerJ. 2024 Sep 25;12:e18058. doi: 10.7717/peerj.18058 (PMC11438443; doi:10.7717/peerj.18058)
Supplement: Supplemental Information 2 [file peerj-12-18058-s002.fas]

>PP328592_ARA_COX11
TTTATCTGCATCTACCTTCACATCGGACGAGGTCTCTACTATGGCTCATACCTCTACAAAGAAACATGAAACGTAGGCGTAGTGCTCCTTCTATTAGTAATAATGACAGCCTTTGTAGGCTACGTCCTACCATGAGGACAAATATCCTTTTGAGGGGCCACTGTAATTACCAATCTACTCTCAGCTATTCCTTACGTAGGAAATATGCTTGTTCAATGAATCTGAGGAGGCTTTTCAGTAGACAATGCTACCCTTACTCGCTTCTTTGCATTCCACTTTCTATTCCCATTCGTTATTGCAGCAGCAACCGTTATTCACCTCCTCTTTCTTCATGAAACCGGATCAAATAACCCGCTGGGCCTTAATTCGGATGCAGACAAAATTTCATTTCACCCCTACTTCTCCTATAAAGACCTATTAGGCTTTGCAGCCCTCCTTATTGGCCTTACCTGTCTTGCCCTATTCTCCCCTAACCTGCTGGGAGACCCGGACAATTTTACCCCAGCTAATCCCTTAGTTACACCTCCTCACATTAAACCAGAATGATATTTCCTATTTGCTTATGCCATCCTTCGCTCAATCCCCAACAAATTAGGCGGAGTTCTGGCCCTCCTCTTTTCAATTCTTGTACTTATAGTAGTTCCATTCCTCC
>PP328593_ARA_COX6789
TTTATCTGCATCTACCTTCACATCGGACGAGGTCTCTACTATGGCTCATACCTCTACAAGGAAACATGAAACGTAGGCGTAGTACTCCTTCTATTAGTGATAATGACAGCCTTTGTAGGCTACGTCCTACCATGAGGACAAATATCTTTTTGAGGAGCCACTGTAATTACCAATCTACTCTCAGCTATTCCTTACGTAGGAAATATGCTTGTCCAATGAATCTGAGGAGGATTTTCAGTAGACAATGCTACCCTTACTCGTTTCTTTGCATTCCACTTTCTATTCCCATTCGTTATTGCGGCAGCAACCGTTATTCACCTCCTCTTTCTTCATGAAACTGGATCAAATAACCCGCTGGGCCTTAATTCAGATGCAGACAAAATTTCATTTCACCCCTACTTCTCCTATAAAGACCTATTAGGCTTTGCAGCTCTCCTTATTGGTCTTACCTGTCTTGCCCTATTCTCCCCTAACCTGCTAGGAGACCCGGACAATTTTACCCCAGCTAATCCCCTAGTTACACCTCCTCACATTAAACCAGAATGATATTTCCTATTCGCTTATGCCATCCTTCGCTCAATCCCCAACAAATTAGGCGGAGTTCTGGCCCTCCTCTTTTCAATTCTTGTACTTATAGTAGTTCCATTCCTCC
>PP328594_ARA_COX7741
TTTATCTGCATCTACCTTCACATCGGACGAGGTCTCTACTATGGCTCATACCTCTACAAAGAAACATGAAACGTAGGCGTAGTACTCCTTCTATTAGTGATAATGACAGCCTTTGTAGGCTACGTCCTACCGTGAGGACAAATATCTTTTTGAGGAGCCACTGTAATTACCAATCTACTCTCAGCTATTCCTTACGTAGGAAATATGCTTGTTCAATGAATCTGAGGAGGCTTTTCAGTAGACAATGCTACCCTTACTCGCTTCTTTGCATTCCACTTTCTATTCCCATTCGTTATTGCAGCAGCAACCGTTATTCACCTTCTCTTTCTTCATGAAACTGGATCAAATAACCCGCTGGGCCTTAATTCAGATGCAGACAAAATTTCATTTCACCCCTACTTCTCCTATAAAGACCTACTAGGCTTTGCAGCTCTCCTTATTGGTCTTACCTGTCTTGCCCTATTCTCCCCTAACCTGCTAGGAGACCCGGACAATTTTACCCCAGCTAATCCCCTAGTTACACCTCCTCACATTAAACCAGAATGATATTTCCTATTTGCTTATGCCATCCTTCGCTCAATCCCCAACAAATTAGGCGGAGTTCTGGCCCTCCTCTTTTCAATTCTTGTACTTATAGTAGTTCCATTCCTCC
>PP328595_ARA_COX7752
TTTATCTGCATCTACCTTCACATCGGACGAGGTCTCTACTATGGCTCGTATCTCTACAAAGAAACATGAAACGTAGGCGTAGTGCTCCTTCTATTAGTGATAATGACAGCCTTTGTAGGCTACGTCCTACCATGAGGACAAATATCCTTTTGAGGAGCCACTGTAATTACCAATCTACTCTCAGCTATTCCTTACGTAGGAAATATGCTTGTTCAATGAATCTGAGGAGGCTTTTCAGTAGATAATGCTACCCTTACTCGCTTCTTTGCATTCCACTTTCTATTCCCATTCGTTATTGCAGCAGCAACCGTTATTCACCTCCTCTTTCTTCATGAAACTGGATCAAATAACCCGCTGGGCCTTAATTCAGATGCAGACAAAATTTCATTTCACCCCTACTTCTCTTATAAAGACCTATTAGGCTTTGCAGCTCTCCTTATTGGCCTTACCTGTCTTGCCCTATTCTCCCCTAACCTGCTAGGAGACCCGGACAATTTTACCCCAGCTAATCCCTTAGTTACACCTCCTCACATTAAACCAGAATGATATTTCCTATTTGCTTATGCCATCCTTCGGTCAATCCCCAACAAATTAGGCGGAGTTCTGGCCCTCCTCTTTTCAATTCTTGTACTTATAGTAGTTCCATTCCTCC
>PP328596_KWA_113041
TTTATCTGCATTTACCTTCACATCGGACGAGGTCTCTACTATGGCTCATACCTCTACAAAGAAACATGAAACGTAGGCGTAGTACTCCTTCTATTAGTGATAATGACAGCCTTTGTAGGCTACGTTCTACCATGAGGACAAATATCCTTTTGAGGAGCCACTGTAATTACCAATCTACTCTCAGCTATTCCTTACGTAGGAAATATGCTTGTTCAATGAATCTGAGGAGGCTTTTCAGTAGACAATGCTACCCTTACTCGCTTCTTTGCATTCCACTTTCTATTTCCATTCGTTATTGCAGCAGCAACCGTTATCCACCTCCTCTTTCTTCATGAAACTGGATCAAATAACCCGCTGGGCCTTAATTCAGATGCAGACAAAATTTCATTTCACCCCTACTTCTCCTATAAAGACCTATTAGGCTTTGCAGCTCTCCTTATTGGCCTTACCTGTCTTGCCCTATTTTCCCCTAACCTGCTAGGAGACCCGGACAATTTTACCCCAGCTAATCCCTTAGTCACACCTCCTCACATTAAACCAGAATGATATTTCCTATTTGCCTATGCCATCCTTCGCTCAATCCCCAACAAATTAGGCGGAGTTCTGGCCCTCCTCTTTTCAATTCTTGTACTTATAGTAGTTCCATTCCTTC
>PP328597_KWA_113044
TTTATCTGCATCTACCTTCACATCGGACGAGGTCTCTACTATGGCTCATACCTCTACAAAGAAACATGAAACGTAGGCGTAGTACTCCTTCTATTAGTGATAATGACAGCCTTTGTAGGCTACGTCCTACCATGAGGACAAATATCCTTTTGAGGAGCCACTGTAATTACCAATCTACTCTCAGCTATTCCTTACGTAGGAAATATGCTTGTTCAATGAATCTGAGGAGGCTTTTCAGTAGACAATGCTACGCTTACTCGCTTCTTTGCATTCCACTTTCTATTCCCATTCGTTATTGCAGCAGCAACCGTTATTCACCTCCTCTTTCTTCATGAAACTGGATCAAATAACCCGCTGGGCCTTAATTCAGATGCAGACAAAATTTCATTTCACCCCTACTTCTCCTATAAAGACCTATTAGGCTTTGCAGCTCTCCTTATTGCCCTTACCTGTCTTGCCCTATTCTCCCCTAACCTGCTAGGAGACCCGGACAATTTTACCCCAGCTAATCCCTTAGTTACACCTCCTCACATTAAACCAGAATGATATTTCCTATTTGCTTATGCCATCCTTCGCTCAATCCCCAACAAATTAGGCGGAGTTCTGGCCCTCCTCTTTTCAATTCTTGTACTTATAGTAGTTCCATTCCTCC
>PP328598_KWA_113644
TTTATCTGCATCTACCTTCACATCGGACGAGGCCTCTACTATGGCTCATACCTCTACAAAGAAACATGAAACGTAGGCGTAGTACTCCTCCTATTAGTGATAATGACAGCCTTTGTAGGCTACGTCCTACCATGAGGACAAATATCCTTTTGAGGAGCCACTGTAATTACCAATCTACTCTCAGCTATTCCTTACGTAGGAAATATGCTTGTTCAATGAATCTGAGGAGGCTTTTCGGTAGACAATGCTACCCTTACTCGCTTCTTTGCATTCCACTTTCTATTCCCATTCGTTATTGCAGCAGCAACCGTTATTCACCTCCTCTTTCTTCATGAAACTGGATCAAATAACCCGCTGGGCCTTAATTCAGATGCAGACAAAATTTCATTTCACCCCTACTTCTCCTATAAAGACCTATTAGGCTTTGCAGCTCTCCTTATTGGCCTTACCTGTCTTGCCCTATTCTCCCCTAACCTGCTAGGAGACCCGGACAATTTTACCCCAGCTAATCCCTTAGTTACACCTCCTCACATTAAACCAGAATGATATTTCCTGTTTGCTTATGCCATCCTTCGCTCAATCCCCAACAAATTAGGCGGAGTTCTGGCCCTCCTCTTTTCAATTCTTGTACTTATAGTAGTTCCATTCCTCC
>PP328599_KWA_113645
TTTATCTGCATCTACCTTCACATCGGACGAGGTCTGTACTATGGTTCGTATCTCTACAAAGAAACATGAAACGTAGGCGTAGTGCTCCTTCTATTAGTGATAATGACAGCCTTTGTAGGCTACGTCCTACCATGAGGACAAATATCCTTTTGAGGAGCCACTGTAATTACCAATCTACTCTCAGCTATTCCTTACGTAGGAAATATGCTTGTTCAATGAATCTGAGGAGGCTTTTCAGTAGACAATGCTACCCTTACTCGCTTCTTTGCATTCCACTTTCTATTCCCATTCGTTATTGCAGCGGCAACCGTTATTCACCTCCTCTTTCTTCATGAAACTGGATCAAATAACCCGCTGGGCCTTAATTCAGATGCAGACAAAATTTCATTTCACCCCTACTTCTCTTATAAAGACCTATTAGGCTTTGCAGCTCTCCTTATTGGCCTTACCTGTCTTGCCCTATTCTCCCCTAACCTGCTAGGAGACCCGGACAATTTTACCCCGGCTAATCCCTTAGTTACACCTCCTCACATTAAACCAGAATGATATTTCCTATTTGCTTATGCCATCCTTCGGTCAATCCCCAACAAATTAGGCGGAGTTCTAGCCCTCCTCTTTTCAATTCTTGTACTTATAGTAGTTCCATTCCTCC
>PP328600_REU_113201
TTTATCTGCATCTACCTTCACATCGGACGAGGTCTCTACTATGGCTCATACCTCTACAAAGAAACATGAAACGTAGGCGTAGTACTCCTTCTATTAGTGATAATGACAGCCTTTGTAGGCTACGTCCTACCATGAGGACAAATATCTTTTTGAGGAGCCACTGTAATTACCAATCTACTCTCAGCTATTCCTTACGTAGGAAATATGCTTGTTCAATGAATCTGAGGAGGATTTTCGGTAGACAATGCTACCCTTACTCGCTTCTTTGCATTCCACTTTCTGTTCCCATTCGTTATTGCAGCAGCAACCGTTATTCACCTCCTCTTTCTTCATGAAACTGGATCAAATAACCCGCTGGGCCTTAATTCAGATGCAGACAAAATTTCATTTCACCCCTACTTCTCCTATAAAGACCTATTAGGCTTTGCAGCTCTCCTTATTGGCCTTACCTGTCTTGCCCTATTCTCCCCTAACCTGCTAGGAGACCCGGACAATTTTACCCCAGCTAATCCCCTAGTTACACCTCCTCACATTAAACCAGAATGATATTTCCTATTCGCTTATGCCATCCTTCGCTCAATCCCCAACAAATTAGGCGGAGTTCTGGCCCTCCTCTTTTCAATTCTTGTACTTATAGTAGTTCCATTCCTCC
>PP328601_REU_113202
TTTATCTGCATCTACCTTCACATCGGACGAGGTCTCTACTATGGCTCGTATCTCTACAAAGAAACATGAAACGTAGGCGTAGTGCTCCTTCTATTAGTGATAATGACAGCCTTTGTAGGCTACGTCCTACCATGAGGACAAATATCCTTTTGAGGAGCCACTGTAATTACCAATCTGCTCTCAGCTATTCCTTACGTAGGAAATATGCTTGTTCAATGAATCTGAGGAGGCTTTTCAGTAGACAATGCTACCCTTACTCGCTTCTTTGCATTCCACTTTCTATTCCCATTCGTTATTGCAGCAGCAACCGTTATTCACCTCCTCTTTCTTCATGAAACTGGATCAAATAACCCGCTGGGCCTTAATTCAGATGCAGACAAAATTTCATTTCACCCCTACTTCTCTTATAAAGACCTATTAGGCTTTGCAGCCCTCCTTATTGGCCTTACCTGTCTTGCCCTATTCTCCCCTAACCTGCTAGGAGACCCGGACAATTTTACCCCAGCTAATCCCTTAGTTACACCTCCTCACATTAAACCAGAATGATATTTCCTATTTGCTTATGCCATCCTTCGGTCAATCCCCAACAAATTAGGCGGAGTTCTGGCCCTCCTCTTTTCAATTCTTGtACTTATAGTAGTTCCATTCCTCC
>PP328602_REU_113203
TTTATCTGCATCTACCTTCACATCGGACGAGGTCTCTACTATGGCTCGTACCTCTACAAAGAAACATGAAACGTAGGCGTGGTACTCCTTCTATTAGTGATAATGACAGCCTTTGTAGGCTACGTCCTACCATGAGGGCAAATATCCTTTTGAGGGGCCACTGTAATTACCAATCTACTCTCAGCTATTCCTTACGTAGGAAATATGCTTGTTCAATGAATCTGAGGAGGCTTTTCAGTAGACAATGCTACCCTTACTCGCTTCTTTGCATTCCACTTTCTATTCCCATTCGTTATTGCAGCAGCAACCGTTATTCACCTCCTCTTTCTTCATGAAACTGGATCAAATAACCCGCTGGGCCTTAATTCAGATGCGGACAAAATTTCATTTCACCCCTACTTCTCCTATAAAGACCTATTAGGCTTTGCAGCTCTCCTTATTGGCCTTACCTGCCTTGCCCTATTCTCCCCTAACCTGCTAGGAGACCCGGACAATTTTACCCCAGCTAATCCCTTAGTTACACCTCCTCACATTAAACCAGAATGATATTTCCTATTTGCTTATGCCATCCTTCGCTCAATCCCCAACAAATTAGGCGGAGTTCTGGCCCTCCTCTTTTCAATTCTTGTACTTATAGTAGTTCCATTCCTCC
>PP328603_CHA_COX4
TTTATCTGCATCTACCTTCACATCGGACGAGGTCTCTACTATGGCTCATACCTCTACAAAGAAACATGAAACGTAGGCGTAGTACTCCTTCTACTAGTGATAATGACAGCCTTTGTAGGCTACGTCCTACCATGAGGACAAATATCCTTTTGAGGAGCCACTGTAATTACCAATCTACTCTCAGCTATTCCTTACGTAGGAAATATGCTTGTTCAATGAATCTGAGGAGGCTTTTCAGTAGACAATGCTACCCTTACTCGCTTCTTTGCATTCCACTTTCTATTCCCATTCGTTATTGCAGCAGCAACCGTTATTCACCTCCTCTTTCTTCATGAAACTGGATCAAATAACCCGCTGGGCCTTAATTCAGATGCAGACAAAATTTCATTTCACCCCTACTTCTCCTACAAAGACCTATTAGGCTTTGCAGCTCTCCTTATTGGCCTTACCTGTCTTGCCCTATTCTCCCCTAACCTGCTAGGAGACCCGGACAATTTTACCCCAGCTAATCCCTTAGTTACACCTCCTCACATTAAACCAGAATGGTATTTCCTATTTGCTTATGCCATCCTCCGCTCAATCCCCAACAAATTAGGCGGAGTTCTGGCCCTCCTCTTTTCAATTCTTGTGCTTATAGTAGTTCCATTCCTCC
>PP328604_CHA_COX5
TTTATCTGCATCTACCTTCACATCGGACGAGGTCTCTACTATGGCTCATACCTCTACAAAGAAACATGAAACGTAGGCGTAGTACTCCTTCTATTAGTGATAATGACAGCCTTTGTAGGCTACGTCCTACCATGAGGACAAATATCCTTTTGAGGAGCCACTGTAATTACCAATCTACTCTCAGCTATTCCTTACGTAGGAAATATGCTTGTTCAATGAATCTGAGGAGGCTTTTCAGTAGACAATGCTACGCTTACTCGCTTCTTTGCATTCCACTTTCTATTCCCATTCGTTATTGCAGCAGCAACCGTTATTCACCTCCTCTTTCTTCATGAAACCGGATCAAATAACCCGCTGGGCCTTAATTCAGATGCAGACAAAATTTCATTTCACCCCTACTTCTCCTATAAAGACCTATTAGGCTTTGCAGCTCTCCTTATTGGCCTTACCTGTCTTGCCCTATTCTCCCCTAACCTGCTAGGAGACCCGGACAATTTTACCCCAGCTAATCCCTTAGTTACACCTCCTCACATTAAACCAGAATGATATTTCCTATTTGCTTATGCCATCCTTCGCTCAATCCCCAACAAATTAGGCGGAGTTCTGGCCCTCCTCTTTTCAATTCTTGTACTTATAGTAGTTCCATTCCTCC
>PP328605_CHA_COX2
TTTAtCTGCATCTACCTTCACATCGGACGAGGTCTCTACTATGGCTCATACCTCTACAAAGAAACATGAAACGTAGGCGTAGTACTCCTTCTATTAGTGATAATGACAGCCTTTGTAGGCTACGTCCTACCATGAGGACAAATATCTTTTTGAGGAGCCACTGTAATTACCAATCTACTCTCAGCTATTCCTTACGTAGGAAATATGCTTGTTCAATGAATCTGAGGAGGCTTTTCAGTAGACAATGCTACCCTTACTCGCTTCTTTGCATTCCACTTTCTATTCCCATTCGTTATTGCAGCAGCAACCGTTATTCACCTCCTCTTTCTTCATGAAACTGGATCAAATAACCCGCTCGGCCTTAATTCAGATGCAGACAAAATTTCATTTCACCCCTACTTCTCCTATAAAGACCTACTAGGCTTTGCAGCTCTCCTTATTGGCCTTACCTGTCTTGCCCTATTCTCCCCTAACCTGCTAGGAGACCCGGACAATTTTACCCCAGCTAATCCCCTAGTTACACCTCCTCACATTAAACCAGAATGATATTTCCTATTTGCTTATGCCATCCTTCGCTCAATCCCCAACAAATTAGGCGGAGTTCTGGCCCTCCTCTTTTCAATTCTTGTACTTATAGTAGTTCCATTCCTCC
>PP328606_CHA_COX3
TTTATCTGCATCTACCTTCACATCGGACGAGGTCTCTACTATGGCTCATACCTCTACAAAGAAACATGAAACGTAGGCGTAGTACTCCTTCTATTAGTGATAATGACAGCCTTTGTAGGCTACGTCCTACCATGAGGACAAATATCTTTTTGAGGAGCCACTGTAATTACCAATCTACTCTCAGCTATTCCTTACGTAGGAAATATGCTTGTTCAATGAATCTGAGGAGGCTTTTCAGTAGACAATGCTACCCTTACTCGCTTCTTTGCATTCCACTTTCTATTCCCATTCGTTATTGCAGCAGCAACCGTTATTCACCTCCTCTTTCTTCATGAAACTGGATCAAATAACCCGCTGGGCCTTAATTCAGATGCAGACAAAATTTCATTTCACCCCTACTTCTCCTATAAAGACCTACTAGGCTTTGCAGCTCTCCTTATTGGCCTTACCTGTCTTGCCCTATTCTCCCCTAACCTGCTAGGAGACCCGGACAATTTTACCCCAGCTAATCCCCTAGTTACACCTCCTCACATTAAACCAGAATGATATTTCCTATTTGCTTATGCCATCCTTCGCTCAATCCCCAACAAATTAGGCGGAGTTCTGGCCCTCCTCTTTTCAATTCTTGTACTTATAGTAGTTCCATTCCTCC
>PP328607_CHA_COX6
TTTATCTGCATCTACCTTCACATCGGACGAGGTCTCTACTATGGCTCATACCTCTACAAAGAAACATGAAACGTAGGCGTGGTACTCCTTCTATTAGTGATAATGACAGCCTTTGTAGGCTACGTCCTACCATGAGGGCAAATATCCTTTTGAGGGGCCACTGTAATTACCAATCTACTCTCAGCTATTCCTTACGTAGGAAATATGCTTGTTCAATGAATCTGAGGAGGCTTTTCAGTAGACAATGCTACCCTTACTCGCTTCTTTGCATTCCACTTTCTATTCCCATTCGTTATTGCAGCAGCAACCGTTATTCACCTCCTCTTTCTTCATGAAACTGGATCAAATAACCCGCTGGGCCTTAATTCAGATGCAGACAAAATTTCATTTCACCCCTACTTCTCCTATAAAGACCTATTAGGCTTTGCAGCTCTCCTTATTGGCCTTACCTGCCTTGCCCTATTCTCCCCTAACCTGCTAGGAGACCCGGACAATTTTACCCCAGCTAATCCCTTAGTTACACCTCCTCACATCAAACCAGAATGATATTTCCTATTTGCTTATGCCATCCTTCGCTCAATCCCCAACAAATTAGGCGGAGTTCTGGCCCTCCTCTTTTCAATTCTTGTACTTATAGTAGTTCCATTCCTCC
>PP328608_CHA_COX7
TTTATCTGCATCTACCTTCACATCGGACGAGGTCTCTACTATGGCTCATACCTCTACAAAGAAACATGAAACGTAGGCGTAGTACTCCTTCTATTAGTAATAATGACAGCCTTTGTAGGCTACGTCCTACCATGAGGACAAATGTCCTTTTGAGGAGCCACTGTAATTACCAATCTACTCTCAGCTATTCCTTACGTAGGAAATATGCTTGTTCAATGAATCTGAGGAGGCTTTTCAGTAGACAATGCTACCCTTACTCGCTTCTTTGCATTCCACTTTCTATTCCCATTCGTTATTGCAGCAGCAACCGTTATTCACCTCCTCTTTCTTCATGAAACTGGATCAAATAACCCGCTGGGCCTTAATTCAGATGCAGACAAAATTTCATTTCACCCCTACTTCTCCTATAAAGACCTATTAGGCTTTGCAGCTCTCCTTATTGGCCTTACCTGTCTTGCCCTATTCTCCCCTAACCTGCTAGGAGACCCGGACAATTTTACCCCAGCTAATCCCCTAGTTACACCTCCTCACATTAAACCAGAATGATATTTCCTATTTGCTTATGCCATCCTTCGCTCAATCCCCAACAAGTTAGGCGGAGTTCTGGCCCTCCTCTTTTCAATTCTTGTACTTATAGTAGTTCCATTCCTCC
>PP328609_CHA_COX8
TTTATCTGCATCTACCTTCACATCGGACGAGGTCTCTACTATGGCTCATACCTCTACAAAGAAACATGAAACGTAGGCGTAGTTCTCCTTCTATTAGTGATAATGACAGCCTTTGTAGGCTACGTCCTACCATGAGGACAAATATCCTTTTGAGGAGCCACTGTAATTACCAATCTACTCTCAGCTATTCCTTACGTAGGAAATATGCTTGTTCAATGAATCTGAGGAGGCTTTTCGGTAGACAATGCTACCCTTACTCGCTTCTTTGCATTCCACTTTCTATTCCCATTCGTTATTGCAGCAGCAACCGTTATTCACCTCCTCTTTCTTCATGAAACTGGATCAAATAACCCGCTGGGCCTTAATTCAGATGCAGACAAAATTTCATTTCACCCCTACTTCTCCTATAAAGACCTATTAGGCTTTGCAGCTCTCCTTATTGGCCTTACCTGTCTTGCCCTATTCTCCCCTAACCTGCTAGGAGACCCGGACAATTTTACCCCAGCTAATCCCTTAGTTACACCTCCTCACATTAAACCAGAATGATATTTCCTATTTGCTTATGCCATCCTTCGCTCAATCCCCAACAAATTAGGCGGAGTTCTGGCCCTCCTCTTTTCAATTCTTGTACTTATAGTAGTTCCATTCCTCC
>PP328610_CHA_COX1
TTTATCTGCATCTACCTTCACATCGGACGAGGTCTCTACTATGGCTCATACCTCTACAAAGAAACATGAAACGTAGGCGTAGTACTCCTTCTATTAGTGATAATGACAGCCTTTGTAGGCTACGTCCTACCATGAGGACAAATATCTTTTTGAGGGGCCACTGTAATTACCAATCTACTCTCAGCTATTCCTTACGTAGGAAATATGCTTGTTCAATGAATCTGAGGAGGATTTTCAGTAGACAATGCTACCCTTACTCGCTTCTTTGCATTCCACTTTCTATTCCCGTTCGTTATTGCAGCAGCAACCGTTATTCACCTCCTCTTTCTTCATGAAACTGGATCAAATAACCCGCTGGGCCTTAATTCAGATGCAGACAAAATTTCATTTCACCCCTACTTCTCCTATAAAGACCTATTAGGCTTTGCAGCTCTCCTTATTGGCCTTACCTGTCTTGCCCTATTCTCCCCTAACCTGCTAGGAGACCCGGACAATTTTACCCCAGCTAATCCCCTAGTTACACCTCCTCACATTAAACCAGAATGATATTTCCTATTCGCTTATGCCATCCTTCGCTCAATCCCCAACAAATTAGGCGGAGTTCTGGCCCTCCTCTTTTCAATTCTTGTACTTATAGTAGTTCCATTCCTCC
>PP328611_CHA_COX9
TTTATCTGCATCTATCTTCACATCGGACGAGGTCTCTACTATGGCTCATACCTCTACAAAGAAACATGAAACGTAGGCGTAGTACTCCTTCTATTAGTGATAATAACAGCCTTTGTAGGCTACGTCCTACCATGAGGACAAATATCTTTTTGAGGAGCCACTGTAATTACCAATCTACTCTCAGCTATTCCTTACGTAGGAAATATGCTTGTTCAATGAATCTGAGGAGGCTTTTCAGTAGACAATGCTACCCTTACTCGCTTCTTTGCATTCCACTTTCTATTCCCATTCGTTATTGCAGCAGCAACCGTTATTCATCTCCTCTTTCTTCATGAAACTGGATCAAATAACCCGCTGGGCCTTAATTCAGATGCAGACAAAATTTCATTTCACCCCTACTTCTCCTATAAAGACCTATTAGGCTTTGCAGCTCTCCTTATTGGGCTTACCTGTCTTGCCCTATTCTCCCCTAACCTGCTAGGAGACCCGGACAATTTTACCCCAGCTAATCCCTTAGTTACACCTCCTCACATTAAACCAGAATGATATTTCCTATTTGCTTATGCCATCCTTCGCTCAATCCCCAACAAATTAGGCGGAGTTCTGGCCCTCCTCTTTTCAATTCTTGTACTTATAGTAGTTCCATTCCTCC
>PP328612_CHA_COX10
TTTATCTGCATCTACCTTCACATCGGACGAGGTCTCTACTATGGCTCATACCTCTACAAAGAAACATGAAACGTGGGCGTAGTACTCCTTCTATTAGTGATAATGACAGCCTTTGTAGGCTACGTCCTACCATGAGGACAAATATCCTTTTGAGGAGCCACTGTAATTACCAACCTACTCTCAGCTATTCCTTACGTAGGAAATATGCTTGTTCAATGGATCTGAGGAGGCTTTTCAGTAGACAATGCTACGCTTACTCGCTTCTTTGCATTCCACTTTCTATTCCCATTCGTTATTGCAGCAGCAACCGTTATTCACCTCCTCTTTCTTCATGAAACCGGATCAAATAACCCGCTGGGCCTTAATTCAGATGCAGACAAAATTTCATTTCACCCCTACTTCTCCTATAAAGACCTATTAGGCTTTGCAGCTCTCCTTATTGGCCTTACCTGTCTTGCCCTATTCTCCCCTAACCTGCTAGGAGACCCGGACAATTTTACCCCAGCTAATCCCTTAGTTACACCTCCTCACATTAAACCAGAATGATATTTCCTATTTGCTTATGCCATCCTTCGCTCAATCCCCAACAAATTAGGCGGAGTTCTGGCCCTCCTCTTTTCAATTCTTGTACTTATAGTAGTTCCATTCCTCC
>PP328613_AUS_COX27
TTTATCTGCATCTACCTTCACATCGGACGAGGTCTCTACTATGGCTCGTATCTCTACAAAGAAACATGAAACGTAGGCGTAGTGCTCCTTCTATTAGTGATAATGACAGCCTTTGTAGGCTACGTCCTACCATGAGGACAAATATCCTTTTGAGGAGCCACTGTAATTACCAATCTACTCTCAGCTATTCCTTACGTAGGAAATATGCTTGTTCAATGAATCTGAGGAGGCTTTTCAGTAGACAATGCTACCCTTACTCGCTTCTTTGCATTCCACTTTCTATTCCCATTCGTTATTGCAGCAGCAACCGTTATTCACCTCCTCTTTCTTCATGAAACTGGATCAAATAACCCGCTAGGCCTTAATTCAGATGCAGACAAAATTTCATTTCACCCCTACTTCTCTTATAAAGACCTATTAGGCTTTGCAGCTCTCCTTATTGGCCTTACCTGTCTTGCCCTATTCTCCCCTAACCTGCTAGGAGACCCGGACAATTTTACCCCAGCTAATCCCTTAGTTACACCTCCTCACATTAAACCAGAATGATATTTCCTATTTGCTTATGCCATCCTTCGGTCAATCCCCAACAAATTAGGCGGAGTTCTGGCCCTCCTCTTTTCAATTCTTGTACTTATAGTAGTTCCATTCCTCC
>PP328614_AUS_COX28
TTTATCTGCATCTACCTTCACATCGGACGAGGTCTCTACTATGGCTCATACCTCTACAAGGAAACATGAAACGTAGGCGTAGTACTCCTTCTATTAGTGATAATGACAGCCTTTGTAGGCTACGTCTTACCATGAGGACAAATATCTTTTTGAGGAGCCACTGTAATTACCAATCTACTCTCAGCTATTCCTTACGTAGGAAATATGCTTGTTCAATGAATCTGAGGAGGATTTTCAGTAGACAATGCTACCCTTACTCGTTTCTTTGCATTCCACTTTCTATTCCCATTCGTTATTGCAGCAGCAACCGTTATTCACCTCCTCTTTCTTCATGAAACTGGATCAAATAACCCGCTGGGCCTTAATTCAGATGCAGACAAAATTTCATTTCACCCCTACTTCTCCTATAAAGACCTATTAGGCTTTGCAGCTCTCCTTATTGGCCTTACCTGTCTTGCCCTATTCTCCCCTAACCTGCTAGGAGACCCGGACAATTTTACCCCAGCTAATCCCCTAGTTACACCTCCTCACATTAAACCAGAATGATATTTCCTATTCGCTTATGCCATCCTTCGCTCAATCCCCAACAAATTAGGCGGAGTTCTGGCCCTCCTCTTTTCAATTCTTGTACTTATAGTAGTTCCATTCCTCC
>PP328615_AUS_COX29
TTTATCTGCATCTACCTTCACATCGGACGAGGTCTCTACTATGGCTCATACCTCTACAAAGAAACATGAAACGTAGGCGTAGTACTCCTTCTATTAGTGATAATGACAGCCTTTGTAGGCTACGTCCTACCGTGAGGACAAATATCTTTTTGAGGAGCCACTGTAATTACCAATCTACTCTCAGCTATTCCTTACGTAGGAAATATGCTTGTTCAATGAATCTGAGGAGGATTTTCAGTAGACAATGCTACCCTTACTCGCTTCTTTGCATTCCACTTTCTATTCCCATTCGTTATTGCAGCAGCAACCGTTATTCACCTCCTCTTTCTTCATGAAACTGGATCAAATAACCCGCTGGGCCTTAATTCAGATGCAGACAAAATTTCATTTCACCCCTACTTCTCCTATAAAGACCTATTAGGCTTTGCGGCTCTCCTTATCGGCCTTACCTGTCTTGCCCTATTCTCCCCTAACCTGCTAGGAGACCCGGACAATTTTACCCCAGCTAATCCCCTAGTTACACCTCCTCACATTAAACCAGAATGATATTTCCTATTCGCTTATGCCATCCTTCGCTCAATCCCCAACAAATTAGGCGGAGTTCTAGCCCTCCTCTTTTCAATTCTTGTACTTATAGTAGTTCCATTCCTCC
>PP328616_AUS_113045
TTTATCTGCATCTACCTTCACATCGGACGAGGTCTCTACTATGGCTCATACCTCTACAAAGAAACATGAAACGTAGGCGTAGTACTCCTTCTATTAGTGATAATGACAGCCTTTGTAGGCTACGTCCTACCATGAGGACAAATATCTTTTTGAGGGGCCACTGTAATTACCAATCTACTCTCAGCTATTCCTTACGTAGGAAATATGCTTGTTCAATGAATCTGAGGAGGATTTTCAGTAGACAATGCTACCCTTACTCGCTTCTTTGCATTCCACTTTCTATTCCCATTCGTTATTGCAGCAGCAACCGTTATTCACCTCCTCTTTCTTCATGAAACTGGATCAAATAACCCGCTGGGCCTTAATTCAGATGCAGACAAAATTTCATTTCACCCCTACTTCTCCTATAAAGACCTATTAGGCTTTGCAGCTCTCCTTATTGGCCTTACCTGTCTTGCCCTATTCTCCCCTAACCTGCTAGGAGACCCGGACAATTTTACCCCAGCTAATCCCCTAGTTACACCTCCTCACATTAAACCAGAATGATATTTCCTATTCGCTTATGCCATCCTTCGCTCAATCCCCAACAAATTAGGCGGAGTTCTGGCCCTCCTCTTTTCAATTCTTGTACTTATAGTAGTTCCATTCCTCC
>PP328617_VIET_3
TTTATCTGCATCTACCTTCACATCGGACGAGGTCTCTACTATGGCTCATACCTCTACAAAGAAACATGAAACGTAGGCGTAGTACTCCTTCTATTAGTGATAATGACAGCCTTTGTAGGCTACGTCCTACCATGAGGACAAATATCTTTTTGAGGAGCCACTGTAATTACCAATCTACTCTCAGCTATTCCTTACGTAGGAAATATGCTTGTTCAATGAATCTGAGGAGGATTTTCAGTAGACAATGCTACCCTTACTCGCTTCTTTGCATTCCACTTTCTATTCCCATTCGTTATTGCAGCAGCAACCGTTATTCACCTCCTCTTTCTTCATGAAACTGGATCAAATAACCCGCTGGGCCTTAATTCAGATGCAGACAAAATTTCATTTCACCCCTACTTCTCCTATAAAGACCTATTAGGCTTCGCAGCTCTCCTTATTGGCCTTACCTGTCTTGCCCTATTCTCCCCTAACCTGCTAGGAGACCCGGACAATTTTACCCCAGCTAATCCCCTAGTTACACCTCCTCACATTAAACCAGAATGATATTTCCTATTCGCTTATGCCATCCTTCGCTCAATCCCCAACAAATTAGGCGGAGTTCTGGCCCTCCTCTTTTCAATTCTTGTACTTATAGTAGTTCCATTCCTCC
>PP328618_VIET_5
TTTATCTGCATCTACCTTCACATCGGACGAGGTCTCTACTATGGCTCATACCTCTACAAAGAAACATGAAACGTAGGCGTAGTACTCCTTCTATTAGTGATAATGACAGCCTTTGTAGGCTACGTCCTACCATGAGGACAAATATCTTTTTGAGGAGCCACTGTAATTACCAATCTACTCTCAGCTATTCCTTACGTAGGAAATATGCTTGTTCAATGAATCTGAGGAGGATTTTCAGTAGACAATGCTACCCTTACTCGCTTCTTTGCATTCCACTTTCTATTCCCATTCGTTATTGCAGCAGCAACCGTTATTCACCTCCTCTTTCTTCATGAAACTGGATCAAATAACCCGCTGGGCCTTAATTCAGATGCAGACAAAATTTCATTTCACCCCTACTTCTCCTATAAAGACCTATTAGGCTTCGCAGCTCTCCTTATTGGCCTTACCTGTCTTGCCCTATTCTCCCCTAACCTGCTAGGAGACCCGGACAATTTTACCCCAGCTAATCCCCTAGTTACACCTCCTCACATTAAACCAGAATGATATTTCCTATTCGCTTATGCCATCCTTCGCTCAATCCCCAACAAATTAGGCGGAGTTCTGGCCCTCCTCTTTTCAATTCTTGTACTTATAGTAGTTCCATTCCTCC
>PP328619_VIET_4
TTTATCTGCATCTACCTTCACATCGGACGAGGTCTCTACTATGGCTCATACCTCTACAAAGAAACATGAAACGTAGGCGTGGTACTCCTTCTATTAGTGATAATGACAGCCTTTGTAGGCTACGTCCTACCATGAGGGCAAATATCCTTTTGAGGGGCCACTGTAATCACCAATCTACTCTCAGCTATTCCTTACGTAGGAAATATGCTTGTTCAATGAATCTGAGGAGGCTTTTCAGTAGACAATGCTACCCTTACTCGCTTCTTTGCATTCCACTTTCTATTCCCATTCGTTATTGCAGCAGCAACCGTTATTCACCTCCTCTTTCTTCATGAAACTGGATCAAATAACCCGCTGGGCCTTAATTCAGATGCAGACAAAATTTCATTTCACCCCTACTTCTCCTATAAAGACCTATTAGGCTTTGCAGCTCTCCTTATTGGCCTTACCTGTCTTGCCCTATTCTCCCCTAACCTGCTAGGAGACCCGGACAATTTTACCCCAGCTAATCCCTTAGTTACACCTCCTCACATTAAACCAGAATGATATTTCCTATTTGCTTATGCCATCCTTCGCTCAATCCCCAACAAATTAGGCGGAGTTCTGGCCCTCCTCTTTTCAATTCTTGTACTTATAGTAGTTCCATTCCTCC
>PP328620_DONG_468
TTTATCTGCATCTACCTTCACATCGGACGAGGTCTCTACTATGGCTCATACCTCTACAAAGAAACATGAAACGTAGGCGTGGTACTCCTTCTATTAGTGATAATGACAGCCTTTGTAGGCTACGTCCTACCATGAGGGCAAATATCCTTTTGAGGGGCCACTGTAATTACCAATCTACTCTCAGCTATTCCTTACGTAGGAAATATGCTTGTTCAATGAATCTGAGGAGGCTTTTCAGTAGACAATGCTACCCTTACTCGCTTCTTTGCATTCCACTTTCTATTCCCATTCGTTATTGCAGCAGCAACCGTTATTCACCTCCTCTTTCTTCATGAAACTGGATCAAATAACCCGCTGGGCCTTAATTCAGATGCAGACAAAATTTCATTTCACCCCTACTTCTCCTATAAAGACCTATTAGGCTTTGCAGCTCTCCTTATTGGCCTTACCTGCCTTGCCCTATTCTCCCCTAACCTGCTAGGAGACCCGGACAATTTTACCCCAGCTAATCCCTTAGTTACACCTCCTCACATTAAACCAGAATGATACTTCCTATTTGCTTATGCCATCCTTCGCTCAATCCCCAACAAATTAGGCGGAGTTCTGGCCCTCCTCTTTTCAATTCTTGTACTTATAGTAGTTCCATTCCTCC
>PP328621_DONG_671
TTTATCTGCATCTACCTTCACATCGGACGAGGTCTCTACTATGGCTCATACCTCTACAAAGAAACATGAAACGTAGGCGTAGTACTCCTTCTATTAGTGATAATGACAGCCTTTGTAGGCTACGTCCTACCATGAGGACAAATATCTTTTTGAGGAGCCACTGTAATTACCAATCTACTCTCAGCTATTCCTTACGTAGGAAATATGCTTGTTCAATGAATCTGAGGAGGCTTTTCAGTAGACAATGCTACCCTTACTCGCTTCTTTGCATTCCACTTTCTATTCCCATTCGTTATTGCAGCAGCAACCGTTATTCACCTCCTCTTTCTTCATGAAACTGGATCAAATAACCCGCTGGGCCTTAATTCAGATGCAGACAAAATTTCATTTCACCCCTACTTCTCCTATAAAGACCTACTAGGCTTTACAGCTCTCCTTATTGGCCTTACCTGTCTTGCCCTATTCTCCCCTAACCTGCTAGGAGACCCGGACAATTTTACCCCAGCTAATCCCCTAGTTACACCTCCTCACATTAAACCAGAATGATATTTCCTATTTGCTTATGCCATCCTTCGCTCAATCCCCAACAAATTAGGCGGAGTTCTGGCCCTCCTCTTTTCAATTCTTGTACTTATAGTAGTTCCATTCCTCC
>PP328622_DONG_672
TTTATCTGCATCTACCTTCACATCGGACGAGGTCTCTACTATGGCTCATACCTCTACAAAGAAACATGAAACGTAGGCGTGGTACTCCTTCTATTAGTGATAATGACAGCCTTTGTAGGCTACGTCCTACCATGAGGGCAAATATCCTTTTGAGGGGCCACTGTAATTACCAATCTACTCTCAGCTATTCCTTACGTAGGAAATATGCTTGTTCAATGAATCTGAGGAGGCTTTTCAGTAGACAATGCTACCCTTACTCGCTTCTTTGCATTCCACTTTCTATTCCCATTCGTTATTGCAGCAGCAACCGTTATTCACCTCCTCTTTCTTCATGAAACTGGATCAAATAACCCGCTGGGCCTTAATTCAGATGCAGACAAAATTTCATTTCACCCCTACTTCTCCTATAAAGACCTATTAGGCTTTGCAGCTCTCCTTATTGGCCTTACCTGCCTTGCCCTATTCTCCCCTAACCTGCTAGGAGACCCGGACAATTTTACCCCAGCTAATCCCTTAGTTACACCTCCTCACATTAAACCAGAATGATATTTCCTATTTGCTTATGCCATCCTTCGCTCAATCCCCAACAAATTAGGCGGAGTTCTGGCCCTCCTCTTTTCAATTCTTGTACTTATAGTAGTTCCATTCCTCC
>PP328623_DONG_673
TTTATCTGCATCTACCTTCACATCGGACGAGGTCTCTACTATGGCTCATACCTCTACAAAGAAACATGAAACGTAGGCGTGGTACTCCTTCTATTAGTGATAATGACAGCCTTTGTAGGCTACGTCCTACCATGAGGGCAAATATCCTTTTGAGGGGCCACTGTAATTACCAATCTACTCTCAGCTATTCCTTACGTAGGAAATATGCTTGTTCAATGAATCTGAGGAGGCTTTTCAGTAGACAATGCTACCCTTACTCGCTTCTTTGCATTCCACTTTCTATTCCCATTCGTTATTGCAGCAGCAACCGTTATTCACCTCCTCTTTCTCCATGAAACTGGATCAAATAACCCGCTGGGCCTTAATTCAGATGCAGACAAAATTTCATTTCACCCCTACTTCTCCTATAAAGACCTATTAGGCTTTGCAGCTCTCCTTATTGGCCTTACCTGCCTTGCCCTATTCTCCCCTAACCTGCTAGGAGACCCGGACAATTTTACCCCAGCTAATCCCTTAGTTACACCTCCTCACATTAAACCAGAATGATATTTCCTATTTGCTTATGCCATCCTTCGCTCAATCCCCAACAAATTAGGCGGAGTTCTGGCCCTCCTCTTTTCAATTCTTGTACTTATAGTAGTTCCATTCCTCC
>PP328624_DONG_674
TTTATCTGCATCTACCTTCACATCGGACGAGGTCTCTACTATGGCTCATACCTCTACAAAGAAACATGAAACGTAGGCGTAGTACTCCTTCTATTAGTGATAATGACAGCCTTTGTAGGCTACGTCCTACCATGAGGACAAATATCCTTTTGAGGAGCCACTGTAATTACCAATCTACTCTCAGCTATTCCTTACGTAGGAAATATGCTTGTTCAATGAATCTGAGGAGGCTTTTCAGTAGACAATGCTACGCTTACTCGCTTCTTTGCATTCCACTTTCTATTCCCATTCGTTATTGCAGCAGCAACCGTTATTCACCTCCTCTTTCTTCATGAAACTGGATCAAATAACCCGCTGGGCCTTAATTCAGATGCAGACAAAATTTCATTTCACCCCTACTTCTCCTATAAAGACCTATTAGGCTTTGCAGCTCTCCTTATTGGCCTTACCTGTCTTGCCCTATTCTCCCCTAACCTGCTAGGAGACCCGGACAATTTTACCCCAGCTAATCCCTTAGTTACACCTCCTCACATTAAACCAGAATGATATTTCCTATTTGCTTATGCCATCCTTCGCTCAATCCCCAACAAATTAGGCGGAGTTCTGGCCCTCCTCTTTTCAATTCTTGTACTTATAGTAGTTCCATTCCTCC
>PP328625_DONG_675
TTTATCTGCATCTACCTTCACATCGGACGAGGTCTCTACTATGGCTCATACCTCTACAAAGAAACATGAAACGTAGGCGTAGTACTCCTTCTATTAGTGATAATGACAGCCTTTGTAGGCTACGTCCTACCATGAGGACAAATATCTTTTTGAGGAGCCACTGTAATTACCAATCTACTCTCAGCTATTCCTTACGTAGGAAATATGCTTGTTCAATGAATCTGAGGAGGCTTTTCAGTAGACAATGCTACCCTTACTCGCTTCTTTGCATTCCACTTTCTATTCCCATTCGTTATTGCAGCAGCAACCGTTATTCACCTCCTCTTTCTTCATGAAACTGGATCAAATAACCCGCTGGGCCTTAATTCAGATGCAGACAAAATTTCATTTCACCCCTACTTCTCCTATAAAGACCTACTAGGCTTTGCAGCTCTCCTTATTGGCCTTACCTGTCTTGCCCTATTCTCCCCCAACCTGCTAGGAGACCCGGACAATTTTACCCCAGCTAATCCCCTAGTTACACCTCCTCACATTAAACCAGAATGATATTTCCTATTTGCTTATGCCATCCTTCGCTCAATCCCCAACAAATTAGGCGGAGTTCTGGCCCTCCTCTTTTCAATTCTTGTACTTATAGTAGTTCCATTCCTCC
>PP328626_DONG_676
TTTATCTGCATCTACCTTCACATCGGACGAGGTCTCTACTATGGCTCATACCTCTACAAAGAAACATGAAACGTAGGCGTGGTACTCCTTCTATTAGTGATAATGACAGCCTTTGTAGGCTACGTCCTACCATGAGGGCAAATATCCTTTTGAGGGGCCACTGTAATTACCAATCTACTCTCAGCTATTCCTTACGTAGGAAATATGCTTGTTCAATGAATCTGAGGAGGCTTTTCAGTAGACAATGCTACCCTTACTCGCTTCTTTGCATTCCACTTTCTATTCCCATTCGTTATTGCAGCAGCAACCGTTATTCACCTCCTCTTTCTTCATGAAACTGGATCAAATAACCCGCTGGGCCTTAATTCAGATGCAGACAAAATTTCATTTCACCCCTACTTCTCCTATAAAGACCTATTAGGCTTTGCAGCTCTCCTTATTGGCCTTACCTGCCTTGCCCTATTCTCCCCTAACCTGCTAGGAGACCCGGACAATTTTACCCCAGCTAATCCCTTAGTTACACCTCCTCACATTAAACCAGAATGATATTTCCTATTTGCTTATGCCATCCTTCGCTCAATCCCCAACAAATTAGGCGGAGTTCTGGCCCTCCTCTTTTCAATTCTTGTACTTATAGTAGTTCCATTCCTCC
>PP328627_DONG_677
TTTATCTGCATCTACCTTCACATCGGACGAGGTCTCTACTATGGCTCATACCTCTACAAAGAAACATGAAACGTAGGCGTAGTACTCCTTCTATTAGTGATAATGACAGCCTTTGTAGGCTACGTCCTACCATGAGGACAAATATCCTTTTGAGGAGCCACTGTAATTACCAATCTACTCTCAGCTATTCCTTACGTAGGAAATATGCTTGTTCAATGAATCTGAGGGGGCTTTTCAGTAGACAATGCCACGCTTACTCGCTTCTTTGCATTCCACTTTCTATTCCCATTCGTTATTGCAGCAGCAACCGTTATTCACCTCCTCTTTCTTCATGAAACTGGATCAAATAACCCGCTGGGCCTTAATTCAGATGCAGACAAAATTTCATTTCACCCCTACTTCTCCTATAAAGACCTATTAGGCTTTGCAGCTCTCCTTATTGGCCTTACCTGTCTTGCCCTATTCTCCCCTAACCTGCTAGGAGACCCGGACAATTTTACCCCAGCTAATCCCTTAGTTACACCTCCTCACATTAAACCAGAATGATATTTCCTATTTGCTTATGCCATCCTTCGCTCAATCCCCAACAAATTAGGCGGAGTTCTGGCCCTCCTCTTTTCAATTCTTGTACTTATAGTAGTTCCATTCCTCC
>PP328628_DONG_678
TTTATCTGCATCTACCTTCACATCGGACGAGGTCTCTACTATGGCTCATACCTCTACAAAGAAACATGAAACGTAGGCGTGGTACTCCTTCTATTAGTGATAATGACAGCCTTTGTAGGCTACGTCCTACCATGAGGGCAAATATCCTTTTGAGGGGCCACTGTAATTACCAATCTACTTTCAGCTATTCCTTACGTAGGAAATATGCTTGTTCAATGAATCTGAGGAGGCTTTTCAGTAGACAATGCTACCCTTACTCGCTTCTTTGCATTCCACTTTCTATTCCCATTCGTTATTGCAGCAGCAACCGTTATTCACCTCCTCTTTCTTCATGAAACTGGATCAAATAACCCGCTGGGCCTTAATTCAGATGCAGACAAAATTTCATTTCACCCCTACTTCTCCTATAAAGACCTATTAGGCTTTGCAGCTCTCCTTATTGGCCTTACCTGCCTTGCCCTATTCTCCCCTAACCTGCTAGGAGACCCCGACAATTTTACCCCAGCTAATCCCTTAGTTACACCTCCTCACATTAAACCAGAATGATATTTCCTATTTGCTTATGCCATCCTTCGCTCAATCCCCAACAAATTAGGCGGAGTTCTGGCCCTCCTCTTTTCAATTCTTGTACTTATAGTAGTTCCATTCCTCC
>PP328629_DONG_679
TTTATCTGCATCTACCTTCACATCGGACGAGGTCTCTACTATGGCTCATACCTCTACAAAGAAACATGAAACGTAGGCGTAGTACTCCTTCTATTAGTGATAATGACAGCCTTTGTAGGCTACGTCCTACCATGAGGACAAATATCTTTTTGAGGAGCCACTGTAATTACCAATCTACTCTCAGCTATTCCTTACGTAGGAAATATGCTTGTTCAATGAATCTGAGGAGGCTTTTCAGTAGACAATGCTACCCTTACTCGCTTCTTTGCATTCCACTTTCTATTCCCATTCGTTATTGCAGCAGCAACCGTTATTCACCTCCTCTTTCTTCATGAAACTGGATCAAATAACCCGCTGGGCCTTAATTCAGATGCAGACAAAATTTCATTTCACCCCTACTTCTCCTATAAAGACCTACTAGGCTTTGCAGCTCTCCTTATTGGCCTTACCTGTCTTGCCCTATTCTCCCCCAACCTGCTAGGAGACCCGGACAATTTTACCCCAGCTAATCCCCTAGTTACACCTCCTCACATTAAACCAGAATGATATTTCCTATTTGCTTATGCCATCCTTCGCTCAATCCCCAACAAATTAGGCGGAGTTCTGGCCCTCCTCTTTTCAATTCTTGTACTTATAGTAGTTCCATTCCTCC
>PP328630_DONG_680
TTTATCTGCATCTACCTTCACATCGGACGAGGTCTCTACTATGGCTCGTATCTCTACAAAGAAACATGAAACGTAGGCGTAGTGCTCCTTCTATTAGTGATAATGACAGCCTTTGTAGGCTACGTCCTACCATGAGGACAAATATCCTTTTGAGGAGCCACTGTAATTACCAATCTACTCTCAGCTATTCCTTACGTAGGAAATATGCTGGTTCAATGAATCTGAGGAGGCTTTTCAGTAGACAATGCTACCCTTACTCGCTTCTTTGCATTCCACTTTCTATTCCCATTCGTTATTGCAGCAGCAACCGTTATTCACCTCCTCTTTCTTCATGAAACTGGATCAAATAACCCGCTAGGCCTTAATTCAGATGCAGACAAAATTTCATTTCACCCCTACTTCTCTTATAAAGACCTATTAGGCTTTGCAGCTCTCCTTATTGGCCTTACCTGTCTTGCCCTGTTCTCCCCTAACCTGCTAGGAGACCCGGACAATTTTACCCCAGCTAATCCCTTAGTTACACCTCCTCACATTAAACCAGAATGATATTTCCTATTTGCTTATGCCATCCTTCGGTCAATCCCCAACAAATTAGGCGGAGTTCTGGCCCTCCTCTTTTCAATTCTTGTACTTATAGTAGTTCCATTCCTCC
>PP328631_DONG_684
TTTATCTGCATCTACCTTCACATCGGACGAGGTCTCTACTATGGCTCATACCTCTACAAAGAAACATGAAACGTAGGCGTAGTACTCCTTCTATTAGTGATAATGACAGCCTTTGTAGGCTACGTCCTACCATGAGGACAAATATCCTTTTGAGGAGCCACTGTAATTACCAATCTACTCTCAGCTATTCCTTACGTAGGAAATATGCTTGTTCAATGAATCTGAGGAGGCTTTTCAGTAGACAATGCCACGCTTACTCGCTTCTTTGCATTCCACTTTCTATTCCCATTCGTTATTGCAGCAGCAACCGTTATTCACCTCCTCTTTCTTCATGAAACTGGATCAAATAACCCGCTGGGCCTTAATTCAGATGCAGACAAAATTTCATTTCACCCCTACTTCTCCTATAAAGACCTATTAGGCTTTGCAGCTCTCCTTATTGGCCTTACCTGTCTTGCCCTATTCTCCCCTAACCTGCTAGGAGACCCGGACAATTTTACCCCAGCTAATCCCTTAGTTACACCTCCTCACATTAAACCAGAATGATATTTCCTATTTGCTTATGCCATCCTTCGCTCAATCCCCAATAAATTAGGCGGAGTTCTGGCCCTCCTCTTTTCAATTCTTGTACTTATAGTAGTTCCATTCCTCC
>PP328632_DONG_685
TTTATCTGCATCTACCTTCACATCGGACGAGGTCTCTACTATGGCTCATACCTCTACAAAGAAACATGAAACGTAGGCGTGGTACTCCTTCTATTAGTGATAATGACAGCCTTTGTAGGCTACGTCCTACCATGAGGGCAAATATCCTTTTGAGGGGCCACTGTAATTACCAATCTACTCTCAGCTATTCCTTACGTAGGAAATATGCTTGTTCAATGAATCTGAGGAGGCTTTTCAGTAGACAATGCTACCCTTACTCGCTTCTTTGCATTCCACTTTCTATTCCCATTCGTTATTGCAGCAGCAACCGTTATTCACCTCCTCTTTCTTCATGAAACTGGATCAAATAACCCGCTGGGCCTTAATTCAGATGCAGACAAAATTTCATTTCACCCCTACTTCTCCTATAAAGACCTATTAGGCTTTGCAGCTCTCCTTATTGGCCTTACCTGCCTTGCCCTATTCTCCCCTAACCTGCTAGGAGACCCGGACAATTTTACCCCAGCTAATCCCTTAGTTACACCTCCTCACATTAAACCAGAATGATATTTCCTATTTGCTTATGCCATCCTTCGCTCAATCCCCAACAAATTAGGCGGAGTTCTGGCCCTCCTCTTTTCAATTCTTGTACTTATAGTAGTTCCATTCCTCC
>PP328633_DONG_763
TTTATCTGCATCTACCTTCACATCGGACGAGGTCTCTACTATGGCTCATACCTCTACAAAGAAACATGAAACGTAGGCGTAGTACTCCTTCTATTAGTGATAATGACAGCCTTTGTAGGCTACGTCCTACCATGAGGACAAATATCCTTTTGAGGAGCCACTGTAATTACCAATCTACTCTCAGCTATTCCTTACGTAGGAAATATGCTTGTTCAATGAATCTGAGGAGGCTTTTCAGTAGACAATGCTACCCTTACTCGCTTCTTTGCATTCCACTTTCTATTCCCATTCGTTATTGCAGCAGCAACCGTTATTCACCTCCTCTTTCTTCATGAGACTGGATCAAATAACCCGCTGGGCCTTAATTCAGATGCAGACAAAATTTCATTTCACCCCTACTTCTCCTATAAAGACCTATTAGGCTTTGCAGCTCTCCTTATTGGCCTTACCTGTCTTGCCCTATTCTCCCCTAACCTGCTAGGAGACCCGGACAATTTTACCCCAGCTAATCCCCTAGTTACACCTCCTCACATTAAACCAGAATGATATTTCCTATTTGCTTATGCCATCCTTCGCTCAATCCCCAACAAATTAGGCGGAGTTCTGGCCCTCCTCTTTTCAATTCTTGTACTTATAGTAGTTCCATTCCTCC
>PP328634_DONG_764
TTTATCTGCATCTACCTTCACATCGGACGAGGTCTCTACTATGGCTCATACCTCTACAAAGAAACATGAAACGTAGGCGTAGTACTCCTTCTATTAGTGATAATGACAGCCTTTGTAGGCTACGTCCTACCATGAGGACAAATATCTTTTTGAGGGGCCACTGTAATTACCAATCTACTCTCAGCTATTCCTTACGTAGGAAATATGCTTGTTCAATGAATCTGAGGAGGATTTTCAGTAGACAATGCTACCCTTACTCGCTTCTTTGCATTCCACTTTCTATTCCCATTCGTTATTGCAGCAGCAACCGTTATTCACCTCCTCTTTCTTCATGAAACTGGATCAAATAACCCGCTGGGCCTTAATTCAGATGCAGACAAAATTTCATTTCACCCCTACTTCTCCTATAAAGACCTATTAGGCTTTGCAGCTCTCCTTATTGGCCTTACCTGTCTTGCCCTATTCTCCCCTAACCTGCTAGGAGACCCGGACAATTTTACCCCAGCTAATCCCCTAGTTACACCTCCTCACATTAAACCAGAATGATATTTCCTATTCGCTTATGCCATCCTTCGCTCAATCCCCAACAAATTAGGCGGAGTTCTGGCCCTCCTCTTTTCAATTCTTGTACTTATAGTAGTTCCATTCCTCC
>PP328635_DONG_778
TTTATCTGCATCTACCTTCACATCGGACGAGGTCTCTACTATGGCTCATACCTCTACAAAGAAACATGAAACGTAGGCGTAGTACTCCTTCTATTAGTGATAATGACAGCCTTTGTAGGCTACGTCCTACCATGAGGACAAATATCTTTTTGAGGAGCCACTGTAATTACCAATCTACTCTCAGCTATTCCTTACGTAGGAAATATGCTTGTTCAATGAATCTGAGGAGGATTTTCAGTAGACAATGCTACCCTTACTCGCTTCTTTGCATTCCACTTTCTATTCCCATTCGTTATTGCAGCAGCAACCGTTATTCACCTCCTCTTTCTTCATGAAACTGGATCAAATAACCCGCTGGGCCTTAATTCAGATGCAGACAAAATTTCATTTCACCCCTACTTCTCCTATAAAGACCTATTAGGCTTTGCAGCTCTCCTTATTGGCCTTACCTGTCTTGCCCTATTCTCCCCTAACCTGCTAGGAGACCCGGACAATTTTACCCCAGCTAATCCCCTAGTTACACCTCCTCACATTAAACCAGAATGATATTTCCTATTCGCTTATGCCATCCTTCGCTCAATCCCCAACAAATTAGGCGGAGTTCTGGCCCTCCTCTTTTCAATTCTTGTACTTATAGTAGTTCCATTCCTCC
>PP328636_DONG_782
TTTATCTGCATCTACCTTCACATCGGACGAGGTCTCTACTATGGCTCATACCTCTACAAAGAAACATGAAACGTAGGCGTAGTGCTCCTTCTATTAGTGATAATGACAGCCTTTGTAGGCTACGTCCTACCATGAGGACAAATATCTTTTTGAGGAGCCACTGTAATCACCAATCTACTCTCAGCTATTCCTTACGTAGGAAATATGCTTGTTCAATGAATCTGAGGAGGCTTTTCAGTAGACAATGCTACCCTTACTCGCTTCTTTGCATTCCACTTTCTATTCCCATTCGTTATTGCAGCAGCAACCGTTATTCACCTCCTCTTTCTTCATGAAACTGGATCAAATAACCCGCTGGGCCTTAATTCAGATGCAGACAAAATTTCATTTCACCCCTACTTCTCCTATAAAGACCTACTAGGCTTTGCAGCTCTCCTTATTGGCCTTACCTGTCTTGCCCTATTCTCCCCTAACCTGCTAGGAGACCCGGACAATTTTACCCCAGCTAATCCCCTAGTTACACCTCCTCACATTAAACCAGAATGATATTTCCTATTTGCTTACGCCATCCTTCGCTCAATCCCCAACAAATTAGGCGGAGTTCTGGCCCTCCTCTTTTCAATTCTTGTACTTATAGTAGTTCCATTCCTCC
>PP328637_DONG_783
TTTATCTGCATCTACCTTCACATCGGACGAGGTCTCTACTATGGCTCATACCTCTACAAAGAAACATGAAACGTAGGCGTGGTACTCCTTTTATTAGTGATAATGACAGCCTTTGTAGGCTACGTCCTACCATGAGGGCAAATATCCTTTTGAGGGGCCACTGTAATTACCAATCTACTCTCAGCTATTCCTTACGTAGGAAATATGCTTGTTCAATGAATCTGAGGAGGCTTTTCAGTAGACAATGCTACCCTTACTCGCTTCTTTGCATTCCACTTTCTATTCCCATTCGTTATTGCAGCAGCAACCGTTATTCACCTCCTCTTTCTTCATGAAACTGGATCAAATAACCCGCTGGGCCTTAATTCAGATGCAGACAAAATTTCATTTCACCCCTACTTCTCCTATAAAGACCTATTAGGCTTTGCAGCTCTCCTTATTGGCCTTACCTGCCTTGCCCTATTCTCCCCTAACCTGCTAGGAGACCCGGACAATTTTACCCCAGCTAATCCCTTAGTTACACCTCCTCACATTAAACCAGAATGATATTTCCTATTTGCTTATGCCATCCTTCGCTCAATCCCCAACAAATTAGGCGGAGTTCTGGCCCTCCTCTTTTCAATTCTTGTACTTATAGTAGTTCCATTCCTCC
>PP328638_DONG_784
TTTATCTGCATCTACCTTCACATCGGACGAGGTCTCTACTATGGCTCATACCTCTACAAAGAAACATGAAACGTAGGCGTGGTACTCCTTCTATTAGTGATAATGACAGCCTTTGTAGGCTACGTCCTACCATGAGGGCAAATATCCTTTTGAGGGGCCACTGTAATTACCAATCTACTCTCAGCTATTCCTTACGTAGGAAATATGCTTGTTCAATGAATCTGAGGAGGCTTTTCAGTAGACAATGCTACCCTTACTCGCTTCTTTGCATTCCACTTTCTATTCCCATTCGTTATTGCAGCAGCAACCGTTATTCACCTCCTCTTTCTTCATGAAACTGGATCAAATAACCCGCTGGGCCTTAATTCAGATGCAGACAAAATTTCATTTCACCCCTACTTCTCCTATAAAGACCTATTAGGCTTTGCAGCTCTCCTTATTGGCCTTACCTGCCTTGCCCTATTCTCCCCTAACCTGCTAGGAGACCCGGACAATTTTACCCCAGCTAATCCCTTAGTTACACCTCCTCACATTAAACCAGAATGATATTTCCTATTTGCTTATGCCATCCTTCGCTCAATCCCTAACAAATTAGGCGGAGTTCTGGCCCTCCTCTTTTCAATTCTTGTACTTATAGTAGTTCCATTCCTCC
>PP328639_KIRI_113225
TTTATCTGCATCTACCTTCACATCGGACGAGGTCTCTACTATGGCTCATACCTCTACAAAGAAACATGAAACGTAGGCGTAGTACTCCTTCTATTAGTGATAATGACAGCCTTTGTAGGCTACGTCCTACCATGAGGACAAATATCCTTTTGAGGAGCCACTGTAATTACCAATCTACTCTCAGCTATTCCTTACGTAGGAAATATGCTTGTTCAATGAATCTGAGGAGGCTTTTCAGTAGACAATGCTACCCTTACTCGCTTCTTTGCATTCCACTTTCTATTCCCATTCGTTATTGCAGCAGCAACCGTTATTCACCTCCTCTTTCTTCATGAGACTGGATCAAATAACCCGCTGGGCCTTAATTCAGATGCAGACAAAATTTCATTTCACCCCTACTTCTCCTATAAAGACCTATTGGGCTTTGCAGCTCTCCTTATTGGCCTTACCTGTCTTGCCCTATTCTCCCCTAACCTGCTAGGGGACCCGGACAATTTTACCCCAGCCAATCCCCTAGTTACACCTCCTCACATTAAACCAGAATGATATTTCCTATTTGCTTATGCCATCCTTCGCTCAATCCCCAACAAATTAGGCGGAGTTCTGGCCCTCCTCTTTTCAATTCTTGTACTTATAGTAGTTCCATTCCTCC
>PP328640_KIRI_COX13
TTTATCTGCATCTACCTTCACATCGGACGAGGTCTCTACTATGGCTCATACCTCTACAAAGAAACATGAAACGTAGGCGTAGTACTCCTTCTATTAGTGATAATGACAGCCTTTGTAGGCTACGTCCTACCATGAGGACAAATATCTTTTTGAGGAGCCACTGTAATTACCAATCTACTCTCAGCTATTCCTTACGTAGGAAATATGCTTGTTCAATGAATCTGAGGAGGCTTTTCAGTAGACAATGCTACCCTTACTCGCTTCTTTGCATTCCACTTTCTATTCCCATTCGTTATTGCAGCAGCAACCGTTATTCACCTCCTCTTTCTTCATGAAACTGGATCAAATAACCCGCTCGGCCTTAATTCAGATGCAGACAAAATTTCATTTCACCCCTACTTCTCCTATAAAGACCTACTAGGCTTTGCAGCTCTCCTTATTGGCCTTACCTGTCTTGCCCTATTCTCCCCTAACCTGCTAGGAGACCCGGACAATTTTACCCCAGCTAATCCCCTAGTTACACCTCCTCACATTAAACCAGAATGATATTTCCTATTTGCTTATGCCATCCTTCGCTCAATCCCCAACAAATTAGGCGGAGTTCTGGCCCTCCTCTTTTCAATTCTTGTACTTATAGTAGTTCCATTCCTCC
>PP328641_KIRI_COX14
TTTATCTGCATCTACCTTCACATCGGACGAGGTCTCTACTATGGCTCATACCTCTACAAAGAAACATGAAACGTAGGCGTAGTACTCCTTCTATTAGTGATAATGACAGCCTTTGTAGGCTACGTCCTACCATGAGGACAAATATCTTTTTGAGGAGCCACTGTAATTACCAATCTACTCTCAGCTATTCCTTACGTAGGAAATATGCTTGTTCAATGAATCTGAGGAGGCTTTTCAGTAGACAATGCTACCCTTACTCGCTTCTTTGCATTCCACTTTCTATTCCCATTCGTTATTGCAGCAGCAACCGTTATTCACCTCCTCTTTCTTCATGAAACTGGATCAAATAACCCGCTGGGCCTTAATTCAGATGCAGACAAAATTTCATTTCACCCCTACTTCTCCTATAAAGACCTACTAGGCTTTGCAGCTCTCCTTATTGGCCTTACCTGTCTTGCCCTATTCTCCCCTAACCTGCTAGGAGACCCGGACAATTTTACCCCAGCTAATCCCCTAGTTACACCTCCTCACATTAAACCAGAATGATATTTCCTATTTGCTTATGCCATCCTTCGCTCAATCCCCAACAAATTAGGCGGAGTTCTGGCCCTCCTCTTTTCAATTCTTGTACTTATAGTAGTTCCATTCCTCC
>PP328642_KIRI_COX15
TTTATCTGCATCTACCTTCACATCGGACGAGGTCTCTACTATGGCTCATACCTCTACAAAGAAACATGAAACGTAGGCGTAGTACTCCTTCTATTAGTGATAATGACAGCCTTTGTAGGCTACGTCCTACCATGAGGACAAATATCTTTTTGAGGAGCCACTGTAATTACCAATCTACTCTCAGCTATTCCTTACGTAGGAAATATGCTTGTTCAATGAATCTGAGGAGGCTTTTCAGTAGACAATGCTACCCTTACTCGCTTCTTTGCATTCCACTTTCTATTCCCATTCGTTATTGCAGCAGCAACCGTTATTCACCTCCTCTTTCTTCATGAAACTGGATCAAATAACCCGCTGGGCCTTAATTCAGATGCAGACAAAATTTCATTTCACCCCTACTTCTCCTATAAAGACCTACTAGGCTTTGCAGCTCTCCTTATTGGCCTTACCTGTCTTGCCCTATTCTCCCCTAACCTGCTAGGAGACCCGGACAATTTTACCCCAGCTAATCCCCTAGTTACACCTCCTCACATTAAACCAGAATGATATTTCCTATTTGCTTATGCCATCCTTCGCTCAATCCCCAACAAATTAGGCGGAGTTCTGGCCCTCCTCTTTTCAATTCTTGTACTTATAGTAGTTCCATTCCTCC
>PP328643_KIRI_COX16
TTTATCTGCATCTACCTTCACATCGGACGAGGTCTCTACTATGGCTCATACCTCTACAAAGAAACATGAAACGTAGGCGTAGTACTCCTTCTATTAGTGATAATGACAGCCTTTGTAGGCTACGTCCTACCATGAGGACAAATATCTTTTTGAGGAGCCACTGTAATTACCAATCTACTCTCAGCTATTCCTTACGTAGGAAATATGCTTGTTCAATGAATTTGAGGAGGATTTTCAGTAGACAATGCTACCCTTACTCGCTTCTTTGCATTCCACTTTCTATTCCCATTCGTTATTGCAGCAGCAACCGTTATTCACCTCCTCTTTCTCCATGAAACTGGATCAAATAACCCGCTGGGCCTTAATTCAGATGCAGACAAAATTTCATTTCACCCCTACTTCTCCTATAAAGACCTATTAGGCTTTGCAGCTCTCCTTATTGGCCTTACCTGTCTTGCCCTATTCTCCCCTAACCTGCTAGGAGACCCGGACAATTTTACCCCAGCTAATCCCCTAGTTACACCTCCTCACATTAAACCAGAATGATATTTCCTATTCGCTTATGCCATCCTTCGCTCAATCCCCAACAAATTAGGCGGAGTTCTGGCCCTCCTCTTTTCAATTCTTGTACTTATAGTAGTTCCATTCCTCC
>PP328644_KIRI_COX18
TTTATCTGCATCTACCTTCACATCGGACGAGGTCTCTACTATGGCTCATACCTCTACAAAGAAACATGAATCGTAGGCGTAGTACTCCTTCTATTAGTGATAATGACAGCCTTTGTAGGCTACGTCCTACCATGAGGACAAATATCCTTTTGAGGAGCCACTGTAATTACCAATCTACTCTCAGCTATTCCTTACGTAGGAAATATGCTTGTTCAATGAATCTGAGGAGGCTTTTCAGTAGACAATGCCACGCTTACTCGCTTCTTTGCATTCCACTTTCTATTCCCATTCGTTATTGCAGCAGCAACCGTTATTCACCTCCTCTTTCTTCATGAAACTGGATCAAATAACCCGCTGGGCCTTAATTCAGATGCAGACAAAATTTCATTTCACCCCTACTTCTCCTATAAAGACCTGTTAGGCTTTGCAGCTCTCCTTATTGGCCTTACCTGTCTTGCCCTATTCTCCCCTAACCTGCTAGGAGACCCGGACAATTTTACCCCAGCTAATCCCTTAGTTACACCTCCTCACATTAAACCAGAATGATATTTCCTATTTGCTTATGCCATCCTTCGCTCAATCCCCAACAAATTAGGCGGAGTTCTGGCCCTCCTCTTTTCAATTCTTGTACTTATAGTAGTTCCATTCCTCC
>PP328645_KIRI_COX19
TTTATCTGCATCTACCTTCACATCGGACGAGGTCTCTACTATGGCTCATACCTCTACAAAGAAACATGAAACGTAGGCGTAGTACTCCTTCTATTAGTGATAATGACAGCCTTTGTAGGCTACGTCCTACCATGAGGACAAATATCTTTTTGAGGGGCCACTGTAATTACCAATCTACTCTCAGCTATTCCTTACGTAGGAAATATGCTTGTTCAATGAATCTGAGGAGGATTTTCAGTAGACAATGCTACCCTTACTCGCTTCTTTGCATTCCACTTTCTATTCCCATTCGTTATTGCAGCAGCAACCGTTATTCACCTCCTCTTTCTTCATGAAACTGGATCAAATAACCCGCTGGGCCTTAATTCAGATGCAGACAAAATTTCATTTCACCCCTACTTCTCCTATAAAGACCTATTAGGCTTTGCAGCTCTCCTTATTGGCCTTACCTGTCTTGCCCTATTCTCCCCTAACCTGCTAGGAGACCCGGACAATTTTACCCCAGCTAATCCCCTAGTTACACCTCCTCACATTAAACCAGAATGATATTTCCTATTCGCTTATGCCATCCTTCGCTCAATCCCCAACAAATTAGGCGGAGTTCTGGCCCTCCTCTTTTCAATTCTTGTGCTTATAGTAGTTCCATTCCTCC
>PP328646_KIRI_COX22
TTTATCTGCATCTACCTTCACATCGGACGAGGTCTCTACTATGGCTCATACCTCTACAAAGAAACATGAAACGTAGGCGTGGTACTCCTTCTATTAGTGATAATGACAGCCTTTGTAGGCTACGTCCTACCATGAGGGCAAATATCCTTTTGAGGGGCCACTGTAATTACCAATCTACTCTCAGCTATTCCTTACGTAGGAAATATGCTTGTTCAATGAATCTGAGGAGGCTTTTCAGTAGACAATGCTACCCTTACTCGCTTCTTTGCATTCCACTTTCTATTCCCATTCGTTATTGCAGCAGCAACCGTTATTCACCTCCTCTTTCTTCATGAAACTGGATCAAATAACCCGCTGGGCCTTAATTCAGATGCAGACAAAATTTCATTTCACCCCTACTTCTCCTATAAAGACCTATTAGGCTTTGCAGCTCTCCTTATTGGCCTTACCTGCCTTGCCCTATTCTCCCCTAACCTGCTAGGAGACCCGGACAATTTTACCCCAGCTAATCCCTTAGTTACACCTCCTCACATTAAACCAGAATGATATTTCCTATTTGCTTATGCCATCCTTCGCTCAATCCCCAACAAATTAGGCGGAGTTCTGGCCCTCCTCTTTTCAATTCTTGTACTTATAGTAGTTCCATTCCTCC
>PP328647_KIRI_COX24
TTTATCTGCATCTACCTTCACATCGGACGAGGTCTCTACTATGGCTCATACCTCTACAAAGAAACATGAAACGTAGGCGTAGTACTCCTTCTATTAGTGATAATGACAGCCTTTGTAGGCTACGTCCTACCATGAGGACAAATATCTTTTTGAGGGGCCACTGTAATTACCAATCTACTCTCAGCTATTCCTTACGTAGGAAATATGCTTGTTCAATGAATCTGAGGAGGATTTTCAGTAGACAATGCTACCCTTACTCGCTTCTTTGCATTCCACTTTCTATTCCCATTCGTTATTGCAGCAGCAACCGTTATTCACCTCCTCTTTCTTCATGAAACTGGATCAAATAACCCGCTGGGCCTTAATTCAGATGCAGACAAAATTTCATTTCACCCCTACTTCTCCTATAAAGACCTATTAGGCTTTGCAGCTCTCCTTATTGGCCTTACCTGTCTTGCCCTATTCTCCCCTAACCTGCTAGGAGACCCGGACAATTTTACCCCAGCTAATCCCCTAGTTACACCTCCTCACATTAAACCAGAATGATATTTCCTATTCGCTTATGCCATCCTTCGCTCAATCCCCAACAAATTAGGCGGAGTTCTGGCCCTCCTCTTTTCAATTCTTGTACTTATAGTAGTTCCATTCCTCC
>PP328648_KIRI_COX25
TTTATCTGCATCTACCTTCACATCGGACGAGGTCTCTACTATGGCTCATACCTCTACAAAGAAACATGAAACGTAGGCGTAGTACTCCTTCTATTAGTGATAATGACAGCCTTTGTAGGCTACGTCCTACCATGAGGACAAATATCTTTTTGAGGAGCCACTGTAATTACCAATCTACTCTCAGCTATTCCTTACGTAGGAAATATGCTTGTTCAATGAATCTGAGGAGGCTTTTCAGTAGACAATGCTACCCTTACTCGCTTCTTTGCATTCCACTTTCTATTCCCATTCGTTATTGCAGCAGCAACCGTTATTCACCTCCTCTTTCTTCATGAAACTGGATCAAATAACCCGCTGGGCCTTAATTCAGATGCAGACAAAATTTCATTTCACCCCTACTTCTCCTATAAAGACCTACTAGGCTTTGCAGCTCTCCTTATTGGCCTTACCTGCCTTGCCCTATTCTCCCCTAACCTGCTAGGAGACCCGGACAATTTTACCCCAGCTAATCCCCTAGTTACACCTCCTCACATTAAACCAGAATGATATTTCCTATTTGCTTATGCCATCCTTCGCTCAATCCCCAACAAATTAGGCGGAGTTCTGGCCCTCCTCTTTTCAATTCTTGTACTTATAGTAATTCCATTCCTCC
>PP328649_MAR_113310
TTTATCTGCATCTACCTTCACATCGGACGAGGTCTCTACTATGGCTCATACCTCTACAAAGAAACATGAAACGTAGGCGTAGTACTCCTTCTATTAGTGATAATGACAGCCTTTGTAGGCTACGTCCTACCATGAGGACAAATATCTTTTTGAGGAGCCACTGTAATTACCAATCTACTCTCAGCTATTCCTTACGTAGGAAATATGCTTGTTCAATGAATCTGAGGAGGCTTTTCAGTAGACAATGCTACCCTTACTCGCTTCTTTGCATTCCACTTTCTATTCCCATTCGTTATTGCAGCAGCAACCGTTATTCACCTCCTCTTTCTTCATGAAACTGGATCAAATAACCCGCTGGGCCTTAATTCAGATGCAGACAAAATTTCATTTCACCCCTACTTCTCCTATAAAGACCTACTAGGCTTTGCAGCTCTCCTTATTGGCCTTACCTGTCTTGCCCTATTCTCCCCTAACCTGCTAGGAGACCCGGACAATTTTACCCCAGCTAATCCCCTAGTTACACCTCCTCACATTAAACCAGAATGATATTTCCTATTTGCTTATGCCATCCTTCGCTCAATCCCCAACAAATTAGGCGGAGTTCTGGCCCTCCTCTTTTCAATTCTTGTGCTTATAGTAGTTCCATTCCTCC
>PP328650_MAR_113311
TTTATCTGCATCTATCTTCACATCGGACGAGGTCTCTACTATGGCTCATACCTCTACAAAGAAACATGAAACGTAGGCGTAGTACTCCTTCTATTAGTGATAATAACAGCCTTTGTAGGCTACGTCCTACCATGAGGACAAATATCTTTTTGAGGAGCCACTGTAATTACCAATCTACTCTCAGCTATTCCTTACGTAGGAAATATGCTTGTTCAATGAATCTGAGGAGGCTTTTCAGTAGACAATGCTACCCTTACTCGCTTCTTTGCATTCCACTTTCTATTCCCATTCGTTATTGCAGCAGCAACCGTTATTCATCTCCTCTTTCTTCATGAAACTGGATCAAATAACCCGCTGGGCCTTAATTCAGATGCAGACAAAATTTCATTTCACCCCTACTTCTCCTATAAAGACCTATTAGGCTTTGCAGCTCTCCTTATTGGCCTTACCTGTCTTGCCCTATTCTCCCCTAACCTGCTAGGAGACCCGGACAATTTTACCCCAGCTAATCCCCTAGTTACACCTCCTCACATTAAACCAGAATGATATTTCCTATTTGCTTATGCCATCCTTCGCTCAATCCCCAACAAATTAGGCGGAGTTCTGGCCCTCCTCTTTTCAATTCTTGTACTTATAGTAGTTCCGTTCCTCC
>PP328651_REVI_34482
TTTATCTGCATCTACCTTCACATCGGACGAGGTCTCTACTATGGCTCATACCTTTACAAAGAAACATGAAACGTGGGCGTAGTACTCCTTCTCTTAGTGATAATAACAGCCTTTGTAGGCTACGTCCTACCATGAGGACAAATATCCTTCTGAGGAGCCACTGTAATTACCAATCTACTCTCAGCTATTCCTTACGTAGGAAATATGCTTGTTCAATGAATCTGAGGAGGCTTTTCAGTAGACAATGCCACCCTTACTCGCTTCTTTGCATTCCACTTTCTGTTCCCATTCGTTATTGCGGCAGCAACCGTTATTCACCTCCTCTTTCTCCATGAAACTGGGTCAAATAACCCGCTGGGCCTTAATTCAGATGCAGACAAAATTTCATTTCACCCCTACTTCTCCTATAAAGACCTATTAGGCTTTGCAGCTCTCCTTATTGGCCTTACCTGTCTTGCCCTATTCTCCCCCAACCTGCTAGGAGACCCCGACAATTTTACCCCGGCTAATCCCTTAGTTACACCTCCTCACATTAAACCAGAATGATATTTCCTATTTGCTTATGCCATCCTTCGCTCAATTCCCAACAAATTAGGCGGAGTTCTAGCCCTCCTCTTTTCAATTCTTGTACTTATAGTAGTTCCATTCCTCC
>PP328652_REVI_34483
TTTATCTGCATCTACCTTCACATCGGACGAGGTCTCTACTATGGCTCATACCTCTACAAAGAAACATGAAACGTGGGCGTAGTACTCCTCCTCTTAGTGATAATGACAGCCTTTGTAGGCTACGTCCTACCATGAGGACAAATATCCTTTTGAGGGGCCACTGTAATTACCAATCTACTCTCAGCTATTCCTTACGTAGGAAATATGCTTGTTCAGTGAATCTGAGGAGGCTTTTCAGTAGACAATGCCACCCTTACTCGCTTCTTTGCATTCCACTTTCTGTTCCCATTCGTTATTGCAGCAGCAACCGTTATTCACCTCCTCTTTCTCCATGAAACTGGATCGAATAACCCGCTGGGCCTTAATTCAGATGCAGACAAAATTTCATTTCACCCCTACTTCTCCTATAAAGACCTATTAGGCTTTGCAGCCCTCCTTATTGGCCTTACCTGTCTTGCCCTATTCTCCCCCAACCTGCTAGGAGACCCCGACAATTTTACCCCAGCTAATCCCTTAGTTACACCTCCTCACATTAAACCAGAATGATATTTCCTATTTGCTTATGCCATCCTTCGCTCAATCCCCAACAAACTAGGCGGAGTTCTAGCCCTCCTCTTTTCAATTCTTGTACTTATAGTAGTTCCATTCCTCC
>PP328653_REVI_34484
TTTATCTGCATCTACCTTCACATCGGACGAGGTCTCTACTATGGCTCATACCTTTACAAAGAAACATGAAACGTGGGCGTAGTACTCCTTCTCTTAGTGATAATAACAGCCTTTGTAGGCTACGTCCTACCATGAGGACAAATATCCTTTTGAGGAGCCACTGTAATTACCAATCTACTCTCAGCTATTCCTTACGTAGGAAATATGCTTGTTCAATGAATCTGAGGAGGCTTTTCAGTAGACAATGCCACCCTTACTCGCTTCTTTGCATTCCACTTTCTGTTCCCATTCGTTATTGCGGCAGCAACCGTTATTCACCTCCTCTTTCTCCATGAAACTGGGTCAAATAACCCGCTGGGCCTTAATTCAGATGCAGACAAAATTTCATTTCACCCCTACTTCTCCTATAAAGACCTATTAGGCTTTGCAGCTCTCCTTATTGGCCTTACCTGTCTTGCCCTATTCTCCCCCAACCTGCTAGGAGACCCCGACAATTTTACCCCAGCTAATCCCTTAGTTACACCTCCTCACATTAAACCAGAATGATATTTCCTATTTGCTTATGCCATCCTTCGCTCAATTCCCAACAAATTAGGCGGAGTTCTAGCCCTCCTCTTTTCAATTCTTGTACTTATAGTAGTTCCATTCCTCC
>PP328654_REVI_34518
TTTATCTGCATCTACCTTCACATCGGACGAGGTCTCTACTATGGCTCATACCTCTACAAAGAAACATGAAACGTGGGCGTAGTACTCCTCCTCTTAGTGATAATGACAGCCTTTGTAGGCTACGTTCTACCATGAGGACAAATATCCTTTTGAGGGGCCACTGTAATTACCAATCTACTCTCAGCTATTCCTTACGTAGGAAATATGCTTGTTCAGTGAATCTGAGGAGGCTTTTCAGTAGACAATGCCACCCTTACTCGCTTCTTTGCATTCCACTTTCTGTTCCCATTCGTTATTGCAGCAGCAACCGTTATTCACCTCCTCTTTCTCCATGAAACTGGATCGAATAACCCGCTGGGCCTTAATTCAGATGCAGACAAAATTTCATTTCACCCCTACTTCTCCTATAAAGACCTATTAGGCTTTGCAGCCCTCCTTATTGGCCTTACCTGTCTTGCCCTATTCTCCCCCAACCTGCTAGGAGACCCCGACAATTTTACCCCAGCTAATCCCTTAGTTACACCTCCTCACATTAAACCAGAATGATATTTCCTATTTGCTTATGCCATCCTTCGCTCAATCCCCAACAAACTAGGCGGAGTTCTAGCCCTCCTCTTTTCAATTCTTGGACTTATAGTAGTTCCATTCCTCC
>PP328655_REVI_34519
TTTATCTGCATCTACCTTCACATCGGACGAGGTCTCTACTATGGCTCATACCTCTACAAAGAAACATGAAACGTGGGCGTAGTACTCCTTCTCTTAGTGATAATGACAGCCTTTGTAGGCTACGTCCTACCATGAGGACAAATATCCTTTTGAGGAGCCACTGTAATTACCAATCTACTCTCAGCTATTCCTTACGTAGGAAATATGCTTGTTCAATGAATCTGAGGAGGCTTTTCAGTAGACAATGCCACCCTTACTCGCTTCTTTGCATTCCACTTTCTGTTCCCATTCGTTATTGCAGCAGCAACCGTTATTCACCTCCTCTTTCTCCATGAAACTGGATCGAATAACCCGCTGGGCCTTAATTCAGATGCAGACAAAATTTCATTTCACCCCTACTTCTCCTATAAAGACCTATTAGGCTTTGCAGCCCTCCTTATTGGCCTTACCTGTCTTGCCCTATTTTCCCCCAACCTGCTAGGAGACCCCGACAATTTTACCCCAGCTAATCCCTTAGTTACACCTCCTCACATTAAACCAGAATGATATTTCCTATTTGCTTATGCCATCCTTCGCTCAATCCCCAACAAATTAGGCGGAGTTCTAGCCCTCCTCTTTTCAATTCTTGTACTTATAGTAGTTCCATTCCTCC
>PP328656_REVI_34665
TTTATCTGCATCTACCTTCACATCGGACGAGGTCTCTACTATGGCTCATACCTCTACAAAGAAACATGAAACGTGGGCGTAGTACTCCTTCTCTTAGTGATAATGACAGCCTTTGTAGGCTACGTGCTACCATGAGGACAAATATCCTTTTGAGGAGCCACTGTAATTACCAATCTACTCTCAGCTATTCCTTACGTAGGAAATATGCTTGTTCAATGAATCTGAGGAGGCTTTTCAGTAGACAATGCCACCCTTACTCGCTTCTTTGCATTCCACTTTCTGTTCCCATTCGTTATTGCAGCAGCAACCGTTATTCACCTCCTCTTTCTCCATGAAACTGGATCGAATAACCCGCTGGGCCTTAATTCAGATGCAGACAAAATTTCATTTCACCCCTACTTCTCCTATAAAGACCTATTAGGCTTTGCAGCCCTCCTTATTGGCCTTACCTGTCTTGCCCTATTCTCCCCCAACCTGCTAGGAGACCCCGACAATTTTACCCCAGCTAATCCCTTAGTTACACCTCCTCACATTAAACCAGAATGATATTTCCTATTTGCTTATGCCATCCTTCGCTCATTCCCCAACAAATTAGGCGGAGTTCTAGCCCTCCTCTTTTCAATTCTTGTACTTATAGTAGTTCCATTCCTCC
>PP328657_REVI_34694
TTTATCTGCATCTACCTTCACATCGGACGAGGTCTCTACTATGGCTCATACCTCTACAAAGAAACATGAAACGTGGGTGTAGTACTCCTCCTCTTAGTGATAATGACAGCCTTTGTAGGCTACGTCCTACCATGAGGACAAATATCCTTTTGAGGGGCCACTGTAATTACCAATCTACTCTCAGCTATTCCTTACGTAGGAAATATGCTTGTTCAATGAATCTGAGGAGGCTTTTCAGTAGACAATGCCACCCTTACTCGCTTCTTTGCATTCCACTTTCTGTTCCCATTCGTTATTGCAGCAGCAACCGTTATTCACCTCCTCTTTCTCCATGAAACTGGATCGAATAACCCGCTGGGCCTTAATTCAGATGCAGACAAAATTTCATTTCACCCCTACTTCTCCTATAAAGACCTATTAGGCTTTGCAGCCCTCCTTATTGGCCTTACCTGTCTTGCCCTATTCTCCCCCAACCTGCTAGGAGACCCCGACAATTTTACCCCGGCTAATCCCTTAGTTACACCTCCTCACATTAAACCCGAATGATATTTCCTATTTGCTTATGCCATCCTTCGCTCAATCCCCAACAAATTAGGCGGAGTTCTAGCCCTCCTCTTTTCAATTCTTGTACTTATAGTAGTTCCATTCCTCC
>PP328658_REVI_34696
TTTATCTGCATCTACCTTCACATCGGACGAGGTCTCTACTATGGCTCATACCTCTACAAAGAAACATGAAACGTGGGCGTAGTACTGCTTCTCTTAGTGATAATGACAGCCTTTGTAGGCTACGTCCTACCATGAGGACAAATATCCTTTTGAGGAGCCACTGTAATTACCAATCTACTCTCAGCTATTCCTTACGTAGGAAATATGCTTGTTCAATGAATCTGGGGAGGCTTTTCAGTAGACAATGCCACCCTTACTCGCTTCTTTGCATTCCACTTTCTGTTCCCATTCGTTATTGCAGCAGCAACCGTTATTCACCTCCTCTTTCTCCATGAAACTGGATCGAATAACCCGCTGGGCCTTAATTCAGATGCAGACAAAATTTCATTTCACCCCTACTTCTCCTATAAAGACCTATTAGGCTTTGCAGCCCTCCTTATTGGCCTTACCTGTCTTGCCCTATTCTCCCCCAACCTGCTAGGAGACCCCGACAATTTTACCCCAGCTAATCCCTTAGTTACACCTCCTCACATTAAACCAGAATGATATTTCCTATTTGCTTATGCCATCCTTCGCTCAATCCCCAACAAATTAGGCGGAGTTCTAGCCCTCCTCTTTTCAATTCTTGTACTTATAGTAGTTCCATTCCTCC
>PP328659_REVI_34697
TTTATCTGCATCTACCTTCACATCGGACGAGGTCTCTACTATGGCTCATACCTCTACAAAGAAACATGAAACGTGGGCGTAGTACTCCTCCTCTTAGTGATAATGACAGCCTTTGTAGGCTACGTCCTACCATGAGGACAAATATCCTTTTGAGGGGCCACTGTAATTACCAATCTACTCTCAGCTATTCCTTACGTAGGAAATATGCTTGTTCAATGAATCTGAGGAGGCTTTTCAGTAGACAATGCCACCCTTACTCGCTTCTTTGCATTCCACTTTCTGTTCCCATTCGTTATTGCAGCAGCAACCGTTATTCACCTCCTCTTTCTCCATGAAACTGGATCGAATAACCCGCTGGGCCTTAATTCAGATGCAGACAAAATTTCATTTCACCCCTACTTCTCCTATAAAGACCTATTAGGCTTTGCAGCCCTCCTTATTGGCCTTACCTGTCTTGCCCTATTCTCCCCCAACCTGCTAGGAGACCCCGACAATTTTACCCCGGCTAATCCCTTAGTTACACCTCCTCACATTAAACCAGAATGATATTTCCTATTTGCTTATGCCATCCTTCGCTCAATCCCCAACAAATTAGGCGGAGTTCTAGCCCTCCTCTTTTCAATTCTTGTACTTATAGTAGTTCCATTCCTCC
>PP328660_REVI_34700
TTTATCTGCATCTACCTTCACATCGGACGAGGTCTCTACTATGGCTCATACCTCTACAAAGAAACATGAAACGTGGGCGTAGTACTCCTTCTCTTAGTGATAATGACAGCCTTTGTCGGCTACGTCCTACCATGAGGACAAATATCCTTTTGAGGAGCCACTGTAATTACCAATCTACTCTCAGCTATTCCTTACGTAGGAAATATGCTTGTTCAATGAATCTGAGGAGGCTTTTCAGTAGACAATGCCACCCTTACTCGCTTCTTTGCATTCCACTTTCTGTTCCCATTCGTTATTGCAGCAGCAACCGTTATTCACCTCCTCTTTCTCCATGAAACTGGATCGAATAACCCGCTGGGCCTTAATTCAGATGCAGACAAAATTTCATTTCACCCCTACTTCTCCTATAAAGACCTATTAGGCTTTGCAGCCCTCCTTATTGGCCTTACCTGTCTTGCCCTATTCTCCCCCAACCTGCTAGGAGACCCCGACAATTTTACCCCAGCTAATCCCTTAGTTACGCCTCCTCACATTAAACCAGAATGATATTTCCTATTTGCTTATGCCATCCTTCGCTCAATCCCCAACAAATTAGGCGGAGTTCTAGCCCTCCTCTTTTCAATTCTTGTACTTATAGTAGTTCCATTCCTCC
>PP328661_REVI_34704
TTTATCTGCATCTACCTTCACATCGGACGAGGTCTCTACTATGGCTCATACCTTTACAAAGAAACATGAAACGTGGGCGTAGTACTCCTTCTCTTAGTGATAATAACAGCCTTTGTAGGCTACGTCCTACCATGAGGACAAATATCCTTTTGAGGAGCCACTGTAATTACCAATCTACTCTCAGCTATTCCTTACGTAGGAAATATGCTTGTTCAATGAATCTGAGGAGGCTTTTCAGTAGACAATGCCACCCTTACTCGCTTCTTTGCATTCCACTTTCTGTTCCCCTTCGTTATTGCGGCAGCAACCGTTATTCACCTCCTCTTTCTGCATGAAACTGGGTCAAATAACCCGCTGGGCCTTAATTCAGATGCAGACAAAATTTCATTTCACCCCTACTTCTCCTATAAAGACCTATTAGGCTTTGCAGCTCTCCTTATTGGCCTTACCTGTCTTGCCCTATTTTCCCCCAACCTGCTAGGAGACCCCGACAATTTTACCCCAGCTAATCCCTTAGTTACACCTCCTCACATTAAACCAGAATGATATTTCCTATTTGCTTATGCCATCCTTCGCTCAATTCCCAACAAATTAGGGGGAGTTCTAGCCCTCCTCTTTTCAATTCTTGTACTTATAGTAGTTCCATTCCTCC
>PP328662_REVI_34720
TTTATCTGCATCTACCTTCACATCGGACGAGGTCTCTACTATGGCTCATACCTCTACAAAGAAACATGAAACGTGGGCGTAGTACTCCTTCTCTTAGTGATAATGACAGCCTTTGTAGGCTACGTCCTACCATGAGGACAAATATCCTTTTGAGGAGCCACTGTAATTACCAATCTACTCTCAGCTATTCCTTACGTAGGAAATATGCTTGTTCAATGAATCTGAGGAGGCTTTTCAGTAGACAATGCCACCCTTACTCGCTTCTTTGCATTCCACTTTCTGTTCCCATTCGTTATTGCAGCAGCAACCGTTATTCACCTCCTCTTTCTCCATGAAACTGGATCGAATAACCCGCTGGGCCTTAATTCAGATGCAGACAAAATTTCATTTCACCCCTACTTCTCCTATAAAGACCTATTAGGCTTTGCAGCCCTCCTTATTGGCCTTACCTGTCTTGCCCTATTCTCCCCCAACCTGCTAGGAGACCCCGACAATTTTACCCCAGCTAATCCCTTAGTTACACCTCCTCACATTAAACCAGAATGNTATTTCCTATTTGCTTATGCCATCCTTCGCTCAATCCCCAACAAATTAGGCGGAGTTCTAGCCCTCCTCTTTTCAATTCTTGTACTTATAGTAGTTCCATTCCTCC
>PP328663_REVI_34721
TTTATCTGCATCTACCTTCACATCGGACGAGGTCTCTACTATGGCTCATACCTCTACAAAGAAACATGAAACGTGGGCGTAGTACTCCTCCTCTTAGTGATAATGACAGCCTTTGTAGGCTACGTCCTACCATGAGGACAAATATCCTTTTGAGGGGCCACTGTAATTACCAATCTACTCTCAGCTATTCCTTACGTAGGAAATATGCTTGTTCAATGAATCTGAGGAGGCTTTTCAGTAGACAATGCCACCCTTACTCGCTTCTTTGCATTCCACTTTCTGTTCCCATTCGTTATTGCAGCAGCAACCGTTATTCACCTCCTCTTTCTCCATGAAACTGGATCGAATAACCCGCTGGGCCTTAATTCAGATGCAGACAAAATTTCATTTCACCCCTACTTCTCCTATAAAGACCTATTAGGCTTTGCAGCCCTCCTTATTGGCCTTACCTGTCTTGCCCTATTCTCCCCCAACCTGCTAGGAGACCCCGACAATTTTACCCCAGCTAATCCCTTAGTTACACCTCCTCACATTAAACCAGAATGATATTTCCTATTTGCTTATGCCATCCTTCGCTCAATCCCCAACAAACTAGGCGGAGTTCTAGCCCTCCTCTTTTCAATTCTTGTACTTATAGTAGTTCCATTCCTCC
>PP328664_REVI_34722
TTTATCTGCATCTACCTTCACATCGGACGAGGTCTCTACTATGGCTCATACCTCTACAAAGAAACATGAAACGTGGGCGTAGTACTCCTTCTCTTAGTGATAATGACAGCCTTTGTAGGCTACGTCCTACCATGAGGACAAATATCCTTTTGAGGAGCCACTGTAATTACCAATCTACTCTCAGCTATTCCTTACGTAGGAAATATGCTTGTTCAATGAATCTGAGGAGGCTTTTCAGTAGACAATGCCACCCTTACTCGCTTCTTTGCATTCCACTTTCTGTTCCCATTCGTTATTGCAGCAGCAACCGTTATTCACCTCCTCTTTCTTCATGAAACTGGATCGAATAACCCGCTGGGCCTTAATTCAGATGCAGACAAAATTTCATTTCACCCCTACTTCTCCTATAAAGACCTATTAGGCTTTGCAGCCCTCCTTATTGGCCTTACCTGTCTTGCCCTATTCTCCCCCAACCTGCTAGGAGACCCCGACAATTTTACCCCAGCTAATCCCTTAGTTACACCTCCTCACATTAAACCAGAATGATATTTCCTATTTGCTTATGCCATCCTTCGCTCAATCCCCAACAAGTTAGGCGGAGTTCTAGCCCTCCTCTTTTCAATTCTTGTACTTATAGTAGTTCCATTCCTCC
>PP328665_REVI_34792
TTTATCTGCATCTACCTTCACATCGGACGAGGTCTCTACTATGGCTCATACCTCTACAAAGAAACATGAAACGTGGGCGTAGTACTCCTCCTCTTAGTGATAATGACAGCCTTTGTAGGCTACGTCCTACCATGAGGACAAATATCCTTTTGAGGGGCCACTGTAATTACCAATCTACTCTCAGCTATTCCTTACGTAGGAAATATGCTTGTTCAATGAATCTGAGGAGGCTTTTCAGTAGACAATGCCACCCTTACTCGCTTCTTTGCATTCCACTTTCTGTTCCCATTCGTTATTGCAGCAGCAACCGTTATTCACCTCCTCTTTCTCCATGAAACTGGATCGAATAACCCGCTGGGCCTTAATTCAGATGCAGACAAAATTTCATTTCACCCCTACTTCTCCTATAAAGACCTATTAGGCTTTGCAGCCCTCCTTATTGGCCTTACCTGTCTTGCCCTATTCTCCCCCAACCTGCTAGGAGACCCCGACAATTTTACCCCGGCTAATCCCTTAGTTACACCTCCTCACATTAAACCAGAATGATATTTCCTATTTGCTTATGCCATCCTTCGCTCAATCCCCAACAAATTAGGCGGAGTTCTAGCCCTCCTCTTTTCAATTCTTGTACTTATAGTAGTTCCATTCCTCC
>PP328666_REVI_34796
TTTATCTGCATCTACCTTCACATCGGACGAGGTCTCTACTATGGCTCATACCTCTACAAAGAAACATGAAACGTGGGCGTAGTACTCCTTCTCCTAGTGATAATGACAGCCTTTGTAGGCTACGTCCTACCATGAGGACAAATATCCTTTTGAGGAGCCACTGTAATTACCAATCTACTCTCAGCTATTCCTTACGTAGGAAATATGCTTGTTCAATGAATCTGAGGAGGCTTTTCAGTAGACAATGCCACCCTTACTCGCTTCTTTGCATTCCACTTTCTGTTCCCATTCGTTATTGCAGCAGCAACCGTTATTCACCTCCTCTTTCTCCATGAAACTGGATCGAATAACCCGCTGGGCCTTAATTCAGATGCAGACAAAATTTCATTTCACCCCTACTTCTCCTATAAAGACCTATTAGGCTTTGCAGCCCTCCTTATTGGCCTTACCTGTCTTGCCCTATTCTCCCCCAACCTGCTAGGAGACCCCGACAATTTTACCCCAGCTAATCCCTTAGTTACACCTCCTCACATTAAACCAGAATGATATTTCCTGTTTGCTTATGCCATCCTTCGCTCAATCCCCAACAAATTAGGGGGAATTCTAGCCCTCCTCTTTTCAATTCTTGTACTTATAGTAGTTCCATTCCTCC
>PP328667_REVI_34798
TTTATCTGCATCTACCTTCACATCGGACGAGGTCTCTACTATGGCTCATACCTCTACAAAGAAACATGAAACGTGGGCGTAGTACTCCTTCTCTTAGTGATAATGACAGCCTTTGTAGGCTACGTCCTACCATGAGGACAAATATCCTTTTGAGGAGCCACTGTAATTACCAATCTACTCTCAGCTATTCCTTACGTAGGAAATATGCTTGTTCAATGAATCTGAGGAGGCTTTTCAGTAGACAATGCCACCCTTACTCGCTTCTTTGCATTCCACTTTCTGTTCCCATTCGTTATTGCAGCAGCAACCGTTATTCACCTCCTCTTTCTCCATGAAACTGGATCGAATAACCCGCTGGGCCTTAATTCAGATGCAGACAAAATTTCATTTCACCCCTACTTCTCCTATAAAGACCTATTAGGCTTTGCAGCCCTCCTTATTGGCCTTACCTGTCTTGCCCTATTCTCCCCCAACCTGCTAGGAGACCCCGACAATTTTACCCCAGCTAATCCCTTAGTTACACCTCCTCACATTAAACCAGAATGATATTTCCTATTTGCTTATGCCATCCTTCGCTCAATCCCCAACAAATTAGGCGGAGTTCTAGCCCTCCTCTTTTCAATTCTTGTACTTATAGTAGTTCCATTCCTCC
>PP328668_REVI_34803
TTTATCTGCATCTACCTTCACATCGGACGAGGTCTCTACTATGGCTCATACCTCTACAAAGAAACATGAAACGTGGGCGTAGTACTCCTTCTCTTAGTGATAATGACAGCCTTTGTAGGCTACGTCCTACCATGAGGACAAATATCCTTTTGAGGAGCCACTGTAATTACCAATCTACTCTCAGCTATTCCTTACGTAGGAAATATGCTTGTTCAATGAATCTGAGGAGGCTTTTCAGTAGACAATGCCACCCTTACTCGCTTCTTTGCATTCCACTTTCTGTTCCCATTCGTTATTGCAGCAGCAACCGTTATTCACCTCCTCTTTCTCCATGAAACTGGATCGAATAACCCGCTGGGCCTTAATTCAGATGCAGACAAAATTTCATTTCACCCCTACTTCTCCTATAAAGACCTATTAGGCTTTGCAGCCCTCCTTATTGGCCTTACCTGTCTTGCCCTATTCTCCCCCAACCTGCTAGGAGACCCCGACAATTTTACGCCAGCTAATCCCTTAGTTACACCTCCTCACATTAAACCAGAATGATATATCCTATTTGCTTATGCCATCCTTCGCTCAATCCCCAACAAATTAGGCGGAGTTCTAGCCCTCCTCTTTTCAATTCTTGTACTTATAGTAGTTCCATTCCTCC
>PP328669_REVI_34804
TTTATCTGCATCTACCTTCACATCGGACGAGGTCTCTACTATGGCTCATACCTCTACAAAGAAACATGAAACGTGGGCGTAGTACTCCTTCTCTTAGTAATAATGACAGCCTTTGTAGGCTACGTCCTACCATGAGGACAAATATCCTTTTGAGGAGCCACTGTAATTACCAATCTACTCTCAGCTATTCCTTACGTAGGAAATATGCTTGTTCAATGAATCTGAGGAGGCTTTTCAGTAGACAATGCCACCCTTACTCGCTTCTTTGCATTCCACTTTCTGTTCCCATTCGTTATTGCAGCAGCAACCGTTATTCACCTCCTCTTTCTCCATGAAACTGGATCGAATAACCCGCTGGGCCTTAATTCAGATGCAGACAAAATTTCATTTCACCCCTACTTCTCCTATAAAGACCTATTAGGCTTTGCAGCCCTCCTTATTGGCCTTACCTGTCTTGCCCTATTCTCCCCCAACCTGCTAGGAGACCCCGACAATTTTACCCCAGCTAATCCCTTAGTTACACCTCCTCACATTAAACCAGAATGATATTTCCTATTTGCTTATGCCATCCTTCGCTCAATCCCCAACAAATTAGGCGGAGTTCTAGCCCTCCTCTTTTCAATTCTTGTACTTATAGTAGTTCCATTCCTCC
>PP328670_REVI_41125
TTTATCTGCATCTACCTTCACATCGGACGAGGTCTCTACTATGGCTCATACCTTTACAAAGAAACATGAAACGTGGGCGTAGTACTCCTTCTCTTAGTGATAATAACAGCCTTTGTAGGCTACGTCCTACCATGAGGACAAATATCCTTTTGAGGAGCCACTGTAATTACCAATCTACTCTCAGCTATTCCTTACGTAGGAAATATGCTTGTTCAATGAATCTGAGGAGGCTTTTCAGTAGACAATGCCACCCTTACTCGCTTCTTTGCATTCCACTTTCTGTTCCCCTTCGTTATTGCGGCAGCAACCGTTATTCACCTCCTCTTTCTGCATGAAACTGGGTCAAATAACCCGCTGGGCCTTAATTCAGATGCAGACAAAATTTCATTTCACCCCTACTTCTCCTATAAAGACCTATTAGGCTTTGCAGCTCTCCTTATTGGCCTTACCTGTCTTGCCCTATTTTCCCCCAACCTGCTAGGAGACCCCGACAATTTTACCCCAGCTAATCCCTTAGTTACACCTCCTCACATTAAACCAGAATGATATTTCCTATTTGCTTATGCCATCCTTCGCTCAATTCCCAACAAATTAGGGGGAGTTCTAGCCCTCCTCTTTTCAATTCTTGTACTTATAGTAGTTCCATTCCTCC
>PP328671_REVI_41126
TTTATCTGCATCTACCTTCACATCGGACGAGGTCTCTACTATGGCTCATACCTCTACAAAGAAACATGAAACGTGGGCGTAGTACTCCTCCTCTTAGTGATAATGACAGCCTTTGTAGGCTACGTCCTACCATGAGGACAAATATCCTTTTGAGGGGCCACTGTAATTACCAATCTACTCTCAGCTATTCCTTACGTAGGAAATATGCTTGTTCAATGAATCTGAGGAGGCTTTTCAGTAGACAATGCCACCCTTACTCGCTTCTTTGCATTCCACTTTCTGTTCCCATTCGTTATTGCAGCAGCAACCGTTATTCACCTCCTCTTTCTCCATGAAACTGGATCGAATAACCCGCTGGGCCTTAATTCAGATGCAGACAAAATTTCATTTCACCCCTACTTCTCCTATAAAGACCTATTAGGCTTTGCAGCCCTCCTTATTGGCCTTACCTGTCTTGCCCTATTCTCCCCCAACCTGCTAGGAGACCCCGACAATTTTACCCCGGCTAATCCCTTAGTTACACCTCCTCACATTAAACCAGAATGATATTTCCTATTTGCTTATGCCATCCTTCGCTCAATCCCCAACAAATTAGGCGGAGTTCTAGCCCTCCTCTTTTCAATTCTTGTACTTATAGTAGTTCCATTCCTCC
>PP328672_BCS_14456
TTTATCTGCATCTACCTTCACATCGGACGAGGTCTCTACTATGGCTCATACCTCTACAAAGAAACATGAAACGTGGGCGTAGTACTCCTCCTCTTAGTGATAATGACAGCCTTTGTAGGCTACGTCCTACCATGAGGACAAATATCCTTTTGAGGGGCCACTGTAATTACCAATCTACTCTCAGCTATTCCTTACGTAGGAAATATGCTTGTTCAATGAATCTGAGGAGGCTTTTCAGTAGACAATGCCACCCTTACTCGCTTCTTTGCATTCCACTTTCTGTTCCCATTCGTTATTGCAGCAGCAACCGTTATTCACCTCCTCTTTCTCCATGAAACTGGATCGAATAACCCGCTGGGCCTTAATTCAGATGCAGACAAAATTTCATTTCACCCCTACTTCTCCTATAAAGACCTATTAGGCTTTGCAGCCCTCCTTATTGGCCTTACCTGTCTTGCCCTATTCTCCCCCAACCTGCTAGGAGACCCCGACAATTTTACCCCAGCTAATCCCTTAGTTACACCTCCTCACATTAAACCAGAATGATATTTCCTATTTGCTTATGCCATCCTTCGCTCAATCCCCAACAAATTAGGCGGAGTTCTAGCCCTCCTCTTTTCAATTCTTGTACTTATAGTAGTTCCATTCCTCC
>PP328673_BCS_15232
TTTATCTGCATCTACCTTCACATCGGACGAGGTCTCTACTATGGCTCATACCTCTACAAAGAAACATGAAACGTGGGCGTAGTACTCCTTCTCTTAGTGATAATGACAGCCTTTGTAGGCTACGTCCTACCATGAGGACAAATATCCTTTTGAGGAGCCACTGTAATTACCAATCTACTCTCAGCTATTCCTTACGTAGGAAATATGCTTGTTCAATGAATCTGAGGAGGCTTTTCAGTAGACAATGCCACCCTTACTCGCTTCTTTGCATTCCACTTTCTGTTCCCATTCGTTATTGCAGCAGCAACCGTTATTCACCTCCTCTTTCTCCATGAAACTGGATCGAATAACCCGCTGGGCCTTAATTCAGATGCAGACAAAATTTCATTTCACCCCTACTTCTCCTATAAAGACCTATTAGGCTTTGCAGCCCTCCTTATTGGCCTTACCTGTCTTGCCCTATTCTCCCCCAACCTGCTAGGAGACCCCGACAATTTTACCCCAGCTAATCCCTTAGTTACACCTCCTCACATTAAACCAGAATGATATTTCCTATTTGCTTATGCCATCCTTCGCTCAATCCCCAACAAGTTAGGCGGAGTTCTAGCCCTCCTCTTTTCAATTCTTGTACTTATAGTAGTTCCATTCCTCC
>PP328674_BCS_38981
TTTATCTGCATCTACCTTCACATCGGACGAGGTCTCTACTATGGCTCATACCTCTACAAAGAAACATGAAACGTGGGCGTAGTACTCCTCCTCTTAGTGATAATGACAGCCTTTGTAGGCTACGTCCTACCATGAGGACAAATATCCTTTTGAGGGGCCACTGTAATTACCAATCTACTCTCAGCTATTCCTTACGTAGGAAATATGCTTGTTCAGTGAATCTGAGGAGGCTTTTCAGTAGACAATGCCACCCTTACTCGCTTCTTTGCATTCCACTTTCTGTTCCCATTCGTTATTGCAGCAGCAACCGTTATTCACCTCCTCTTTCTCCATGAAACTGGATCGAATAACCCGCTGGGCCTTAATTCAGATGCAGACAAAATTTCATTTCACCCCTACTTCTCCTATAAAGACCTATTAGGCTTTGCAGCCCTCCTTATTGGCCTTACCTGTCTTGCCCTATTCTCCCCCAACCTGCTAGGAGACCCCGACAATTTTACCCCAGCTAATCCCTTAGTTACACCTCCTCACATTAAACCAGAATGATATTTCCTATTTGCTTATGCCATCCTTCGCTCAATCCCCAACAAACTAGGCGGAGTTCTAGCCCTCCTCTTTTCAATTCTTGTACTTATAGTAGTTCCATTCCTCC
>PP328675_BCS_11043
TTTATCTGCATCTACCTTCACATCGGACGAGGTCTCTACTATGGCTCATACCTCTACAAAGAAACATGAAACGTGGGCGTAGTACTGCTTCTCTTAGTGATAATGACAGCCTTTGTAGGCTACGTCCTACCATGAGGACAGATATCCTTTTGAGGAGCCACTGTAATTACCAATCTACTCTCAGCTATTCCTTACGTAGGAAATATGCTTGTTCAATGAATCTGAGGAGGCTTTTCAGTAGACAATGCCACCCTTACTCGCTTCTTTGCATTCCACTTTCTGTTCCCATTCGTTATTGCAGCAGCAACCGTTATTCACCTCCTCTTTCTCCATGAAACTGGATCGAATAACCCGCTGGGCCTTAATTCAGATGCAGACAAAATTTCATTTCACCCCTACTTCTCCTATAAAGACCTATTAGGCTTTGCAGCCCTCCTTATTGGCCTTACCTGTCTTGCCCTATTCTCCCCCAACCTGCTAGGAGACCCCGACAATTTTACCCCAGCTAATCCCTTAGTTACACCTCCTCACATTAAACCAGAATGATATTTCCTATTTGCTTATGCCATCCTTCGCTCAATCCCCAACAAATTAGGCGGAGTTCTAGCCCTCCTCTTTTCAATTCTTGTACTTATAGTAGTTCCATTCCTCC
>PP328676_BCS_14600
TTTATCTGCATCTACCTTCACATCGGACGAGGTCTCTACTATGGCTCATACCTCTACAAAGAAACATGAAACGTGGGCGTAGTACTCCTTCTCTTAGTGATAATGACAGCCTTTGTAGGCTACGTCCTACCATGAGGACAAATATCCTTTTGAGGAGCCACTGTAATTACCAATCTACTCTCAGCTATTCCTTACGTAGGAAATATGCTTGTTCAATGAATCTGAGGAGGCTTTTCAGTAGACAATGCCACCCTTACTCGCTTCTTTGCATTCCACTTTCTGTTCCCATTCGTTATTGCAGCAGCAACCGTTATTCACCTCCTCTTTCTCCATGAAACTGGATCGAATAACCCGCTGGGCCTTAATTCAGATGCAGACAAAATTTCATTTCACCCCTACTTCTCCTATAAAGACCTATTAGGCTTTGCAGCCCTCCTTATTGGCCTTACCTGTCTTGCCCTATTCTCCCCCAACCTGCTAGGAGACCCCGACAATTTTACCCCAGCTAATCCCCTAATTACACCTCCTCACATTAAACCAGAATGATATTTCCTATTTGCTTATGCCATCCTTCGCTCAATCCCCAACAAATTAGGCGGAGTTCTAGCCCTCCTCTTTTCAATTCTTGTACTTATAGTAGTTCCATTCCTCC
>PP328677_BCS_15585
TTTATCTGCATCTACCTTCACATCGGACGAGGTCTCTACTATGGCTCATACCTCTACAAAGAAACATGAAACGTGGGCGTAGTACTCCTTCTCTTAGTGATAATGACAGCCTTTGTAGGCTACGTCCTACCATGAGGACAAATATCCTTTTGAGGAGCCACTGTAATTACCAATCTACTCTCAGCTATTCCTTACGTAGGAAATATGCTTGTTCAATGAATCTGAGGAGGCTTTTCAGTAGACAATGCCACCCTTACTCGCTTCTTTGCATTCCACTTTCTGTTCCCATTCGTTATTGCAGCAGCAACCGTTATTCACCTCCTCTTTCTCCATGAAACTGGATCGAATAACCCGCTGGGCCTTAATTCAGATGCAGACAAAATTTCATTTCACCCCTACTTCTCCTATAAAGACCTATTAGGCTTTGCAGCCCTCCTTATTGGCCTTACCTGTCTTGCCCTATTCTCCCCCAACCTGCTAGGAGACCCCGACAATTTTACCCCAGCTAATCCCTTAGTTACACCTCCTCACATTAAACCAGAATGATATTTCCTATTTGCTTATGCCATCCTTCGCTCAATCCCCAACAAATTAGGCGGAGTTCTAGCCCTCCTCTTTTCAATTCTTGTACTTATAGTAGTTCCATTCCTCC
>PP328678_BCS_15586
TTTATCTGCATCTACCTTCACATCGGACGAGGTCTCTACTATGGCTCATACCTCTACAAAGAAACATGAAACGTGGGCGTAGTACTCCTTCTCTTAGTGATAATGACAGCCTTTGTAGGCTACGTCCTACCATGAGGACAAATATCCTTTTGAGGAGCCACTGTAATTACCAATCTACTCTCAGCTATTCCTTACGTAGGAAATATGCTTGTTCAATGAATCTGAGGAGGCTTTTCAGTAGACAATGCCACCCTTACTCGCTTCTTTGCATTCCACTTTCTGTTCCCATTCGTTATTGCAGCAGCAACCGTTATTCACCTCCTCTTTCTCCATGAAACTGGATCGAATAACCCGCTGGGCCTTAATTCAGATGCAGACAAAATTTCATTTCACCCCTACTTCTCCTATAAAGACCTATTAGGCTTTGCAGCCCTCCTTATTGGCCTTACCTGTCTTGCCCTATTCTCCCCCAACCTGCTAGGAGACCCCGACAATTTTACCCCAGCTAATCCCTTAGTTACACCCCCTCACATTAAACCAGAATGATATTTCCTATTTGCTTATGCCATCCTTCGCTCAATCCCCAACAAATTAGGCGGAGTTCTAGCCCTCCTCTTTTCAATTCTTGTACTTATAGTAGTTCCATTCCTCC
>PP328679_BCS_14423
TTTATCTGCATCTACCTTCACATCGGACGAGGTCTCTACTATGGCTCATACCTCTACAAAGAAACATGAAACGTGGGCGTAGTACTCCTCCTCTTAGTGATAATGACAGCCTTTGTAGGCTACGTCCTACCATGAGGACAAATATCCTTTTGAGGGGCCACTGTAATTACCAATCTACTCTCAGCTATTCCTTACGTAGGAAATATGCTTGTTCAGTGAATCTGAGGAGGCTTTTCAGTAGACAATGCCACCCTTACTCGCTTCTTTGCATTCCACTTTCTGTTCCCATTCGTTATTGCAGCAGCAACCGTTATTCACCTCCTCTTTCTCCATGAAACTGGATCGAATAACCCGCTGGGCCTTAATTCAGATGCAGACAAAATTTCATTTCACCCCTACTTCTCCTATAAAGACCTATTAGGCTTTGCAGCCCTCCTTATTGGCCTTACCTGTCTTGCCCTATTCTCCCCCAACCTGCTAGGAGACCCCGACAATTTTACCCCAGCTAATCCCTTAGTTACACCTCCTCACATTAAACCAGAATGATATTTCCTATTTGCTTATGCCATCCTTCGCTCAATCCCCAACAAACTAGGCGGAGTTCTAGCCCTCCTCTTTTCAATTCTTGTACTTATAGTAGTTCCATTCCTCC
>PP328680_BCS_14426
TTTATCTGCATCTACCTTCACATCGGACGAGGTCTCTACTATGGCTCATACCTCTACAAAGAAACATGAAACGTGGGCGTAGTACTGCTTCTCTTAGTGATAATGACAGCCTTTGTAGGCTACGTCCTACCATGAGGACAGATATCCTTTTGAGGAGCCACTGTAATTACCAATCTACTCTCAGCTATTCCTTACGTAGGAAATATGCTTGTTCAATGAATCTGAGGAGGCTTTTCAGTAGACAATGCCACCCTTACTCGCTTCTTTGCATTCCACTTTCTGTTCCCATTCGTTATTGCAGCAGCAACCGTTATTCACCTCCTCTTTCTCCATGAAACTGGATCGAATAACCCGCTGGGCCTTAATTCAGATGCAGACAAAATTTCATTTCACCCCTACTTCTCCTATAAAGACCTATTAGGCTTTGCAGCCCTCCTTATTGGCCTTACCTGTCTTGCCCTATTCTCCCCCAACCTGCTAGGAGACCCCGACAATTTTACCCCAGCTAATCCCTTAGTTACACCTCCTCACATTAAACCAGAATGATATTTCCTATTTGCTTATGCCATCCTTCGCTCAATCCCCAACAAATTAGGCGGAGTTCTAGCCCTCCTCTTTTCAATTCTTGTACTTATAGTAGTTCCATTCCTCC
>PP328681_BCS_14427
TTTATCTGCATCTACCTTCACATCGGACGAGGTCTCTACTATGGCTCATACCTCTACAAAGAAACATGAAACGTGGGCGTAGTACTCCTTCTCTTAGTGATAATGACAGCCTTTGTAGGCTACGTCCTACCATGAGGACAAATATCCTTTTGAGGAGCCACTGTAATTACCAATCTACTCTCAGCTATTCCTTACGTAGGAAATATGCTTGTTCAATGAATCTGAGGAGGCTTTTCAGTAGACAATGCCACCCTTACTCGCTTCTTTGCATTCCACTTTCTGTTCCCATTCGTTATTGCAGCAGCAACCGTTATTCACCTCCTCTTTCTCCATGAAACTGGATCGAATAACCCGCTGGGCCTTAATTCAGATGCAGACAAAATTTCATTTCACCCCTACTTCTCCTATAAAGACCTATTAGGCTTTGCAGCCCTCCTTATTGGCCTTACCTGTCTTGCCCTATTCTCCCCCAACCTGCTAGGAGACCCCGACAATTTTACCCCAGCTAATCCCCTAGTTACACCTCCTCACATTAAACCAGAATGATATTTCCTATTTGCTTATGCCATCCTTCGCTCAATCCCCAACAAATTAGGCGGAGTTCTAGCCCTCCTCTTTTCAATTCTTGTACTTATAGTAGTTCCATTCCTCC
>PP328682_BCS_14435
TTTATCTGCATCTACCTTCACATCGGACGAGGTCTCTACTATGGCTCATACCTCTACAAAGAAACATGAAACGTGGGCGTAGTACTCCTTCTCTTAGTGATAATGACAGCCTTTGTAGGCTACGTCCTACCATGAGGACAAATGTCCTTTTGAGGAGCCACTGTAATTACCAATCTACTCTCGGCTATTCCTTACGTAGGAAATATGCTTGTTCAATGAATCTGAGGAGGCTTTTCAGTAGACAATGCCACCCTTACTCGCTTCTTTGCATTCCACTTTCTGTTCCCATTCGTTATTGCAGCAGCAACCGTTATTCACCTCCTCTTTCTCCATGAAACTGGATCGAATAACCCGCTGGGCCTTAATTCAGATGCAGACAAAATTTCATTTCACCCCTACTTCTCCTATAAAGACCTATTAGGCTTTGCAGCCCTCCTTATTGGCCTTACCTGTCTTGCCCTATTCTCCCCCAACCTGCTAGGAGACCCCGACAATTTTACCCCAGCTAATCCCTTAGTTACACCTCCTCACATTAAACCAGAATGATATTTCCTATTTGCTTATGCCATCCTTCGCTCAATCCCCAACAAATTAGGCGGAGTTCTAGCCCTCCTCTTTTCAATTCTTGTACTTATAGTAGTTCCATTCCTCC
>PP328683_COL_13881
TTTATCTGCATCTACCTTCACATCGGACGAGGTCTCTACTATGGCTCATACCTCTACAAAGAAACATGAAACGTGGGCGTAGTACTCCTTCTCTTAGTGATAATGACAGCCTTTGTAGGCTACGTCCTACCATGAGGACAAATATCCTTTTGAGGAGCCACTGTAATTACCAATCTACTCTCAGCTATTCCTTACGTAGGAAATATGCTTGTTCAATGAATCTGAGGAGGCTTTTCAGTAGACAATGCCACCCTTACTCGCTTCTTTGCATTCCACTTTCTGTTCCCATTCGTTATTGCAGCAGCAACCGTTATTCACCTCCTCTTTCTCCATGAAACTGGATCGAATAACCCGCTGGGCCTTAATTCAGATGCAGACAAAATTTCATTTCACCCATACTTCTCCTATAAAGACCTATTAGGCTTTGCAGCCCTCCTTATTGGCCTTACCTGTCTTGCCCTATTCTCCCCCAACCTGCTAGGAGACCCCGACAATTTTACCCCAGCTAATCCCTTAGTTACACCTCCTCACATTAAACCAGAATGATATTTCCTATTTGCTTATGCCATCCTTCGCTCAATCCCCAACAAATTAGGCGGAGTTCTAGCCCTCCTCTTTTCAATTCTTGTACTTATAGTAGTTCCATTCCTCC
>PP328684_COL_13882
TTTATCTGCATCTACCTTCACATCGGACGAGGTCTCTACTATGGTTCATACCTCTACAAAGAAACATGAAACGTGGGCGTAGTACTCCTTCTCTTAGTGATAATGACAGCCTTTGTAGGCTACGTCCTACCATGAGGACAAATATCCTTTTGAGGAGCCACTGTAATTACCAATCTACTCTCAGCTATTCCTTACGTAGGAAATATGCTTGTTCAATGAATCTGAGGAGGCTTTTCAGTAGACAATGCCACCCTTACTCGCTTCTTTGCATTCCACTTTCTGTTCCCATTCGTTATTGCAGCAGCAACCGTTATTCACCTCCTCTTTCTCCATGAAACTGGATCGAATAACCCGCTGGGCCTTAATTCAGATGCAGACAAAATTTCATTTCACCCCTACTTCTCCTATAAAGACCTATTAGGCTTTGCAGCCCTCCTTATTGGCCTTACCTGTCTTGCCCTATTTTCCCCCAACCTGCTAGGAGACCCCGACAATTTTACCCCAGCTAATCCCTTAGTTACACCTCCTCACATTAAACCAGAATGATATTTCCTATTTGCTTATGCTATCCTTCGCTCAATCCCCAACAAGTTAGGCGGAGTTCTAGCCCTCCTCTTTTCAATTCTTGTACTTATAGTAGTTCCATTCCTCC
>PP328685_COL_13934
TTTATCTGCATCTACCTTCACATCGGACGAGGTCTCTACTATGGCTCGTACCTTTACAAAGAAACATGAAACGTGGGCGTAGTACTCCTTCTCTTAGTGATAATAACAGCCTTTGTAGGCTACGTCCTACCATGAGGACAAATATCCTTTTGAGGAGCCACTGTAATTACCAATCTACTCTCAGCTATTCCTTACGTAGGAAATATGCTTGTTCAATGAATCTGAGGAGGCTTTTCAGTAGACAATGCCACCCTTACTCGCTTCTTTGCATTCCACTTTCTGTTCCCATTCGTTATTGCAGCAGCAACCGTTATTCACCTCCTCTTTCTCCATGAAACTGGGTCAAATAACCCGCTGGGCCTTAATTCAGATGCAGACAAAATTTCATTTCACCCCTACTTCTCCTATAAAGACCTATTAGGCTTTGCAGCTCTCCTTATTGGCCTTACCTGTCTTGCCCTATTCTCCCCCAACCTGCTAGGAGACCCCGACAATTTTACCCCAGCTAATCCCTTAGTTACACCTCCTCACATTAAACCAGAATGATATTTCCTATTTGCTTATGCCATCCTTCGCTCAATTCCCAACAAATTAGGCGGAGTTCTAACCCTCCTCTTTTCAATTCTGGTACTTATAGTAGTTCCATTCCTCC
>PP328686_GUE_19074
TTTATCTGCATCTACCTTCACATCGGACGAGGTCTCTACTATGGCTCATACCTCTACAAAGAAACATGAAACGTGGGCGTAGTACTCCTTCTCTTAGTGATAATGACAGCCTTTGTCGGCTACGTCCTACCATGAGGACAAATATCCTTTTGAGGAGCCACTGTAATTACCAATCTACTCTCAGCTATTCCTTACGTAGGAAATATGCTTGTTCAATGAATCTGAGGAGGCTTTTCAGTAGACAATGCCACCCTTACTCGCTTCTTTGCATTCCACTTTCTGTTCCCATTCGTTATTGCAGCAGCAACCGTTATTCACCTCCTCTTTCTCCATGAAACTGGATCGAATAACCCGCTGGGCCTTAATTCAGATGCAGACAAAATTTCATTTCACCCCTACTTCTCCTATAAAGACCTATTAGGCTTTGCAGCCCTCCTTATTGGCCTTACCTGTCTTGCCCTATTCTCCCCCAACCTGCTAGGAGACCCTGACAATTTTACCCCAGCTAATCCCTTAGTTACACCCCCTCACATTAAACCAGAATGATATTTCCTATTTGCTTATGCCATCCTTCGCTCAATCCCCAACAAATTAGGCGGAGTTCTAGCCCTCCTCTTTTCAATTCTTGTACTTATAGTAGTTCCATTCCTCC
>PP328687_GUE_19131
TTTATCTGCATCTACCTTCACATCGGACGAGGTCTCTACTATGGCTCATACCTCTACAAAGAAACATGAAACGTGGGCGTAGTACTCCTCCTCTTAGTGATAATGACAGCCTTTGTAGGCTACGTCCTACCATGAGGACAAATATCCTTTTGAGGGGCCACTGTAATTACCAATCTACTCTCAGCTATTCCTTACGTAGGAAATATGCTTGTTCAATGAATCTGAGGAGGCTTTTCAGTAGACAATGCCACCCTTACTCGCTTCTTTGCATTCCACTTTCTGTTCCCATTCGTTATTGCAGCAGCAACCGTTATTCACCTCCTCTTTCTCCATGAAACTGGATCGAATAACCCGCTGGGCCTTAATTCAGATGCAGACAAAATTTCATTTCACCCCTACTTCTCCTATAAAGACCTATTAGGCTTTGCAGCCCTCCTTATTGGCCTTACCTGTCTTGCCCTATTCTCCCCCAACCTGCTAGGAGACCCCGACAATTTTACCCCGGCTAATCCCTTAGTCACACCTCCTCACATTAAACCAGAATGATATTTCCTATTTGCTTATGCCATCCTTCGCTCAATCCCCAACAAATTAGGCGGAGTTCTAGCCCTCCTCTTTTCAATTCTTGTACTTATAGTAGTTCCATTCCTCC
>PP328688_GUE_30991
TTTATCTGCATCTACCTTCACATCGGACGAGGTCTCTACTATGGCTCATACCTCTACAAAGAAACATGAAACGTGGGCGTAGTGCTCCTTCTCTTAGTGATAATGACAGCCTTTGTAGGCTACGTCCTACCATGAGGACAAATATCCTTTTGAGGAGCCACTGTAATTACCAATCTACTCTCAGCTATTCCTTACGTAGGAAATATGCTTGTTCAATGAATCTGAGGAGGCTTTTCAGTAGACAATGCCACCCTTACTCGCTTCTTTGCATTCCACTTTCTGTTCCCATTCGTTATTGCAGCAGCAACCGTTATTCACCTCCTCTTTCTCCATGAAACTGGATCGAATAACCCGCTGGGCCTTAATTCAGATGCAGACAAAATTTCATTTCACCCCTACTTCTCCTATAAAGACCTATTAGGCTTTGCAGCCCTCCTTATTGGCCTTACCTGTCTTGCCCTATTCTCCCCCAACCTGCTAGGAGACCCCGACAATTTTACCCCAGCTAATCCCTTAGTTACACCTCCTCACATTAAACCAGAATGATATTTCCTATTTGCTTATGCCATCCTTCGCTCAATCCCCAACAAATTAGGCGGAGTTCTAGCCCTCCTCTTTTCAATTCTTGTACTTATAGTAGTTCCATTCCTCC
>PP328689_GUE_30992
TTTATCTGCATCTACCTTCACATCGGACGAGGTCTCTACTATGGCTCATACCTCTACAAAGAAACATGAAACGTGGGCGTAGTACTCCTCCTCTTAGTGATAATGACAGCCTTTGTAGGCTACGTCCTACCATGAGGACAAATATCCTTTTGAGGGGCCACTGTAATTACCAATCTACTCTCAGCTATTCCTTACGTAGGAAATATGCTTGTTCAATGAATCTGAGGAGGCTTTTCAGTAGACAATGCCACCCTTACTCGCTTCTTTGCATTCCACTTTCTGTTCCCATTCGTTATTGCAGCAGCAACCGTTATTCACCTCCTCTTTCTCCATGAAACTGGATCGAATAACCCGCTGGGCCTTAATTCAGATGCAGACAAAATTTCATTTCACCCCTACTTCTCCTATAAAGACCTATTAGGCTTTGCAGCCCTCCTTATTGGCCTTACCTGTCTTGCCCTATTCTCCCCCAACCTGCTAGGAGACCCCGACAATTTTACCCCGGCTAATCCCTTAGTTACACCTCCTCACATTAAACCAGAATGATATTTCCTATTTGCTTATGCCATCCTTCGCTCAATCCCCAACAAATTAGGCGGAGTTCTAGCCCTCCTCTTTTCAATTCTTGTACTTATAGTAGTTCCATTCCTCC
>PP328690_OAX_35605
TTTATCTGCATCTACCTTCACATCGGACGAGGTCTCTACTATGGCTCATACCTTTACAAAGAAACATGAAACGTGGGCGTAGTACTCCTTCTCTTAGTGATAATAACAGCCTTTGTAGGCTACGTCCTACCATGAGGACAAATATCCTTTTGAGGAGCCACTGTAATTACCAATCTACTCTCAGCTATTCCTTACGTAGGAAATATGCTTGTTCAATGAATCTGAGGAGGCTTTTCAGTAGACAATGCCACCCTTACTCGCTTCTTTGCATTCCACTTTCTGTTCCCATTCGTTATTGCAGCAGCAACCGTTATTCACCTCCTCTTTCTCCATGAAACTGGGTCAAATAACCCGCTGGGCCTTAATTCAGATGCAGACAAAATTTCATTTCACCCCTACTTCTCCTATAAAGACCTATTAGGCTTTGCAGCTCTCCTTATTGGCCTTACCTGTCTTGCCCTATTCTCCCCCAACCTGCTAGGAGACCCCGACAATTTTACCCCAGCTAATCCCTTAGTTACACCTCCTCACATTAAGCCAGAATGATATTTCCTATTTGCTTATGCCATCCTTCGCTCAATTCCCAACAAATTAGGCGGAGTTCTAGCCCTCCTCTTTTCAATTCTTGTACTTATAGTAGTTCCATTCCTCC
>PP328691_OAX_35606
TTTATCTGCATCTACCTTCACATCGGACGAGGTCTCTACTATGGCTCATACCTCTACAAAGAAACATGAAACGTGGGCGTAGTACTCCTTCTCTTAGTGATAATGACAGCCTTTGTCGGCTACGTCCTACCATGAGGACAAATATCCTTTTGAGGAGCCACTGTAATTACCAATCTACTCTCAGCTATTCCTTACGTAGGAAATATGCTTGTTCAATGAATCTGAGGAGGCTTTTCAGTAGACAATGCCACCCTTACTCGCTTCTTTGCATTCCACTTTCTGTTCCCATTCGTTATTGCAGCAGCAACCGTTATTCACCTCCTCTTTCTCCATGAAACTGGATCGAATAACCCGCTGGGCCTTAATTCAGATGCAGACAAAATTTCATTTCACCCCTACTTCTCCTATAAAGACCTATTAGGCTTTGCAGCCCTCCTTATTGGCCTTACCTGTCTTGCCCTATTCTCCCCCAACCTGCTAGGAGACCCCGACAATTTTACCCCAGCTAATCCCTTAGTTACACCTCCTCACATTAAACCAGAATGATATTTCCTATTTGCTTATGCCATCCTTCGCTCAATCCCCAACAAATTAGGCGGAGTTCTAGCCCTCCTCTTTTCAATTCTTGTACTTATAGTAGTTCCATTCCTCC
>PP328692_OAX_35607
TTTATCTGCATCTACCTTCACATCGGACGAGGTCTCTACTATGGCTCATACCTCTACAAAGAAACATGAAACGTGGGCGTAGTACTCCTTCTCTTAGTGATAATGACAGCCTTTGTAGGCTACGTCCTACCATGAGGACAAATATCCTTTTGAGGAGCCACTGTAATTACCAATCTACTCTCAGCTATTCCTTACGTAGGAAATATGCTTGTTCAATGAATCTGAGGAGGCTTTTCAGTAGACAATGCCACCCTTACTCGCTTCTTTGCATTCCACTTTCTGTTCCCATTCGTTATTGCAGCAGCAACCGTTATTCACCTCCTCTTTCTCCATGAAACTGGATCGAATAACCCGCTGGGCCTTAATTCAGATGCAGACAAAATTTCATTTCACCCCTACTTCTCCTATAAAGACCTATTAGGCTTTGCAGCCCTCCTTATTGGCCTTACCTGTCTTGCCCTATTCTCCCCCAACCTGCTAGGAGACCCCGACAATTTTACCCCAGCTAATCCCTTAGTTACACCTCCTCACATTAAACCAGAATGATATTTCCTATTTGCTTATGCCATCCTTCGCTCAATCCCCAACAAATTAGGCGGAGTTCTAGCCCTCCTCTTTTCAATTCTTGTACTTATAGTAGTTCCATTCCTCC
>PP328693_OAX_35785
TTTATCTGCATCTACCTGCGCATCGGACGAGGTCTGTACTAtGGCTCATACCTCTACAAAGAAACATGAGACGTGGGGGTAGGACTCCTCCTCTTAGTGATAATGACAGCCTTTGTACGCTACGTCCTACAATGAGGACAAATATCCTTTTGAGGGGCCACTGTAATTACCAATCTACTCTCAGGTATTCCTTACGTAgGAAATATGCTTGTTCAGGGAATCTGAGGAGGCTTTTCAGTAGACAATGCCACCCTTACTCGCTTCTTTGCATTCCACTTTCGGTTCCCATTCATTAGTGCAGAAGCGACCGGTATTCACCTCCTCTTTCTCCATGAAACTGGATCGAATAACCCGCTGGGCCTTAATTCAGATGCAGACAAAATTTCATTTCACCCCTACTTCTCCTATAAAGACCTATTAGGCTTTGCAGACCTCCTTATTGGCCTTAGCTGTCTTGCCCTATTCTCCCCCAACCTGCTAGGAGACCCCGACAATTTTACCCCGGCTAATCCCTTAGTCACACCTCCTCACATTAAACCAAAATGATATTTCCTATTTGCTTATGCCATCCATCGCTCAATCCCCAACACATTAGGCGGAGTTCTAGACCTCCTCTTTTCAATTCTTGTACTTATAATAGTTCCAGTCCTCC
>PP328694_OAX_35786
TTTATCTGCATCTACCTTCACATCGGACGAGGTCTCTACTATGGCTCATACCTCTACAAAGAAACATGAAACGTGGGCGTAGTACTCCTCCTCTTAGTAATAATGACAGCCTTTGTAGGCTACGTCCTACCATGAGGACAAATATCCTTTTGAGGGGCCACTGTAATTACCAATCTACTCTCAGCTATTCCTTACGTAGGAAATATGCTTGTTCAGTGAATCTGAGGAGGCTTTTCAGTAGACAATGCCACCCTTACTCGCTTCTTTGCATTCCACTTTCTGTTCCCATTCGTTATTGCAGCAGCAACCGTTATTCACCTCCTCTTTCTCCATGAAACTGGATCGAATAACCCGCTGGGCCTTAATTCAGATGCAGACAAAATTTCATTTCACCCCTACTTCTCCTATAAAGACCTATTAGGCTTTGCAGCCCTCCTTATTGGCCTTACCTGTCTTGCCCTATTCTCCCCCAACCTGCTAGGAGACCCCGACAATTTTACCCCAGCTAATCCCTTAGTTACACCTCCTCACATTAAACCAGAATGATATTTCCTATTTGCTTATGCCATCCTTCGCTCAATCCCCAACAAATTAGGCGGAGTTCTAGCCCTCCTCTTTTCAATTCTTGTACTTATAGTAGTTCCATTCCTCC
>PP328695_OAX_35787
TTTATCTGCATCTACCTTCACATCGGACGAGGTCTCTACTATGGCTCATACCTCTACAAAGAAACATGAAACGTGGGCGTAGTACTCCTTCTCTTAGTGATAATGACAGCCTTTGTAGGCTACGTCCTACCATGAGGACAAATATCCTTTTGAGGAGCCACTGTAATTACCAATCTACTCTCAGCTATTCCTTACGTAGGAAATATGCTTGTTCAATGAATCTGAGGAGGCTTTTCAGTAGACAATGCCACCCTTACTCGCTTCTTTGCATTCCACTTTCTGTTCCCATTCGTTATTGCAGCAGCAACCGTTATTCACCTCCTCTTTCTCCATGAAACTGGATCGAATAACCCGCTGGGCCTTAATTCAGATGCAGACAAAATTTCATTTCACCCCTACTTCTCCTATAAAGACCTATTAGGCTTTGCAGCCCTCCTTATTGGCCTTACCTGTCTTGCCCTATTCTCCCCCAACCTGCTAGGAGACCCCGACAATTTTACCCCAGCTAATCCCTTAGTTACACCTCCTCACATTAAACCAGAATGATATTTCCTATTTGCTTATGCCATCCTTCGCTCAATCCCCAACAAATTAGGCGGAGTTCTAGCCCTCCTCTTTTCAATTCTTGTACTTATAGTAGTTCCATTCCTCC
>PP328696_OAX_35788
TTTATCTGCATCTACCTTCACATCGGACGAGGTCTCTACTATGGCTCATACCTCTACAAAGAAACATGAAACGTGGGCGTAGTACTCCTCCTCTTAGTGATAATGACAGCCTTTGTAGGCTACGTCCTACCATGAGGGCAAATATCCTTTTGAGGGGCCACTGTAATTACCAATCTACTCTCAGCTATTCCTTACGTAGGAAATATGCTTGTTCAGTGAATCTGAGGAGGCTTTTCAGTAGACAATGCCACCCTTACTCGCTTCTTTGCATTCCACTTTCTGTTCCCATTCGTTATTGCAGCAGCAACCGTTATTCACCTCCTCTTTCTCCATGAAACTGGATCGAATAACCCGCTGGGCCTTAATTCAGATGCAGACAAAATTTCATTTCACCCCTACTTCTCCTATAAAGACCTATTAGGCTTTGCAGCCCTCCTTATTGGCCTTACCTGTCTTGCCCTATTCTCCCCCAACCTGCTAGGAGACCCCGACAATTTTACCCCCGCTAATCCCTTAGTTACACCTCCTCACATTAAACCAGAATGATATTTCCTATTTGCTTATGCCATCCTTCGCTCAATCCCCAACAAACTAGGCGGAGTTCTAGCCCTCCTCTTTTCAATTCTTGTACTTATAGTAGTTCCATTCCTCC
>PP328697_SALV_24377
TTTATCTGCATCTACCTTCACATCGGACGAGGTCTCTACTATGGCTCATACCTCTACAAAGAAACATGAAACGTGGGCGTAGTACTCCTTCTCTTAGTGATAATGACAGCCTTTGTAGGCTACGTCCTACCATGAGGACAAATATCCTTTTGAGGAGCCACTGTAATTACCAATCTACTCTCAGCTATTCCTTACGTAGGAAATATGCTTGTTCAATGAATCTGAGGAGGCTTTTCAGTAGACAATGCCACCCTTACTCGCTTCTTTGCATTCCACTTTCTGTTCCCATTCGTTATTGCAGCAGCAACCGTTATTCACCTCCTCTTTCTCCATGAAACTGGATCGAATAACCCGCTGGGCCTTAATTCAGATGCAGACAAAATTTCATTTCACCCCTACTTCTCCTATAAAGACCTATTAGGCTTTGCAGCCCTCCTTATTGGCCTTACCTGTCTTGCCCTATTCTCCCCCAACCTGCTAGGAGACCCCGACAATTTTACCCCAGCTAATCCCTTAGTTACACCTCCTCACATTAAACCAGAATGATATTTCCTATTTGCTTATGCCATCCTTCGCTCAATCCCCAACAAGTTAAGCGGAATTCTAGCCCTCCTCTTTTCAATTCTTGTACTTATAGTAGTTCCATTCCTCC
>PP328698_SALV_24378
TTTATCTGCATCTACCTTCACATCGGACGAGGTCTCTACTATGGCTCATACCTCTACAAAGAAACATGAAACGTGGGCGTAGTACTCCTCCTCTTAGTGATAATGACAGCCTTTGTAGGCTACGTCCTACCATGAGGACAAATATCCTTTTGAGGGGCCACTGTAATTACCAATCTACTCTCAGCTATTCCTTACGTAGGAAATATGCTTGTTCAGTGAATCTGAGGAGGCTTTTCAGTAGACAATGCCACCCTTACTCGCTTCTTTGCATTCCACTTTCTGTTCCCATTCGTTATTGCAGCAGCAACCGTTATTCACCTCCTCTTTCTCCATGAAACTGGATCGAATAACCCGCTGGGCCTTAATTCAGATGCAGACAAAATTTCATTTCACCCCTACTTCTCCTATAAAGACCTATTAGGCTTTGCAGCCCTCCTTATTGGCCTTACCTGTCTTGCCCTATTCTCCCCCAACCTGCTAGGAGACCCCGACAATTTTACCCCAGCTAATCCCTTAGTTACACCTCCTCACATTAAACCAGAATGATATTTCCTATTTGCTTATGCCATCCTTCGCTCAATCCCCAACAAACTAGGCGGAGTTCTAGCCCTCCTCTTTTCAATTCTTGTACTTATAGTAGTTCCATTCCTCC
>PP328699_SALV_24409
TTTATCTGCATCTACCTTCACATCGGACGAGGTCTCTACTATGGCTCATACCTCTACAAAGAAACATGAAACGTGGGCGTAGTACTCCTTCTCTTAGTGATAATGACAGCCTTTGTAGGCTACGTCCTACCATGAGGACAAATATCCTTTTGAGGAGCCACTGTAATTACCAATCTACTCTCAGCTATTCCTTACGTAGGAAATATGCTTGTTCAATGAATCTGAGGAGGCTTTTCAGTAGACAATGCCACCCTTACTCGCTTCTTTGCATTCCACTTTCTGTTCCCATTCGTTATTGCAGCAGCAACCGTTATTCACCTCCTCTTTCTCCATGAAACTGGATCGAATAACCCGCTGGGCCTTAATTCAGATGCAGACAAAATTTCATTTCACCCCTACTTCTCCTATAAAGACCTATTAGGCTTTGCAGCCCTCCTTATTGGCCTTACCTGTCTTGCCCTATTCTCCCCCAACCTGCTAGGAGACCCCGACAATTTTACCCCAGCTAATCCCTTAGTTACACCTCCTCACATTAAACCAGAATGATATTTCCTATTTGCTTATGCCATCCTTCGCTCAATCCCCAACAAATTAGGCGGAGTTCTAGCCCTCCTCTTTTCAATTCTTGTACTTATAGTAGTTCCATTCCTCC
>PP328700_SALV_24529
TTTATCTGCATCTACCTTCACATCGGACGAGGTCTCTACTATGGCTCATACCTCTACAAAGAAACATGAAACGTGGGCGTAGTACTCCTTCTCTTAGTGATAATGACAGCCTTTGTAGGCTACGTCCTACCATGAGGGCAAATATCCTTTTGAGGAGCCACTGTAATTACCAATCTACTCTCAGCTATTCCTTACGTAGGAAATATGCTTGTTCAATGAATCTGAGGAGGCTTTTCAGTAGACAATGCCACCCTTACTCGCTTCTTTGCATTCCACTTTCTGTTCCCATTCGTTATTGCAGCAGCAACCGTTATTCACCTCCTCTTTCTCCATGAAACTGGATCGAATAACCCGCTGGGCCTTAATTCAGATGCAGACAAAATTTCATTTCACCCCTACTTCTCCTATAAAGACCTATTAGGCTTTGCAGCCCTCCTTATTGGCCTTACCTGTCTTGCCCTATTCTCCCCCAACCTGCTAGGAGACCCCGACAATTTTACCCCAGCTAATCCCTTAGTTACACCTCCTCACATTAAACCAGAATGATATTTCCTATTTGCTTATGCCATCCTTCGCTCAATCCCCAACAAATTAGGCGGAGTTCTAGCCCTCCTCTTTTCAATTCTTGTACTTATAGTAGTTCCATTCCTCC
>PP328701_SALV_24538
TTTATCTGCATCTACCTTCACATCGGACGAGGTCTCTACTATGGCTCATACCTCTACAAAGAAACATGAAACGTGGGCGTAGTACTCCTTCTCTTAGTGATAATGACAGCCTTTGTAGGCTACGTCCTACCATGAGGACAAATATCCTTTTGAGGAGCCACTGTAATTACCAATCTACTCTCAGCTATTCCTTACGTAGGAAATATGCTTGTTCAATGAATCTGAGGAGGCTTTTCAGTAGACAATGCCACCCTTACTCGCTTCTTTGCATTCCACTTTCTGTTCCCATTCGTTATTGCAGCAGCAACCGTTATTCACCTCCTCTTTCTCCATGAAACTGGATCGAATAACCCGCTGGGCCTTAATTCAGATGCAGACAAAATTTCATTTCACCCCTACTTCTCCTATAAAGACCTATTAGGCTTTGCAGCCCTCCTTATTGGCCTTACCTGTCTTGCCCTATTCTCCCCCAACCTGCTAGGAGACCCCGACAATTTTACCCCAGCTAATCCCTTAGTTACACCTCCTCACATTAAACCAGAATGATATTTCCTATTTGCTTATGCCATCCTTCGCTCAATCCCCAACAAGTTAGGCGGAGTCCTAGCCCTCCTCTTTTCAATTCTTGTACTTATAGTAGTTCCATTCCTCC
>PP328702_CR_39990
TTTATCTGCATCTACCTTCACATCGGACGAGGTCTCTACTATGGCTCATACCTCTACAAAGAAACATGAAACGTGGGCGTAGTACTCCTTCTCTTAGTGATAATGACAGCCTTTGTAGGCTACGTCCTACCATGAGGACAAATATCCTTTTGAGGAGCCACTGTAATTACCAATCTACTCTCAGCTATTCCTTACGTAGGAAATATGCTTGTTCAATGAATCTGAGGAGGCTTTTCAGTAGACAATGCCACCCTTACTCGCTTCTTTGCATTCCACTTTCTGTTCCCATTCGTTATTGCAGCAGCAACCGTTATTCACCTCCTCTTTCTCCATGAAACTGGATCGAATAACCCGCTGGGCCTTAATTCAGATGCAGACAAAATTTCATTTCACCCCTACTTCTCCTATAAAGACCTATTAGGCTTTGCAGCCCTCCTTATTGGCCTTACCTGTCTTGCCCTATTCTCCCCCAACCTGCTAGGAGACCCCGACAATTTTACCCCAGCTAATCCCTTAGTTACACCTCCTCACATTAAACCAGAATGATATTTCCTATTTGCTTATGCCATCCTTCGCTCAATCCCCAACAAATTAGGCGGAGTTCTAGCCCTCCTCTTTTCAATTCTTGTACTTATAGTAGTTCCATTCCTCC
>PP328703_COC_47020
TTTATCTGCATCTACCTTCACATCGGACGAGGTCTCTACTATGGCTCATACCTCTACAAAGAAACATGAAACGTGGGCGTAGTACTCCTTCTCTTAGTGATAATGACAGCCTTTGTAGGCTACGTCCTACCATGAGGACAAATATCCTTTTGAGGAGCCACTGTAATTACCAATCTACTCTCAGCTATTCCTTACGTAGGAAATATGCTTGTTCAATGAATCTGAGGAGGCTTTTCAGTAGACAATGCCACCCTTACTCGCTTCTTTGCATTCCACTTTCTGTTCCCATTCGTTATTGCAGCAGCAACCGTTATTCACCTCCTCTTTCTCCATGAAACTGGATCGAATAACCCGCTGGGCCTTAATTCAGATGCAGACAAAATTTCATTTCACCCCTACTTCTCCTATAAAGACCTATTAGGCTTTGCAGCCCTCCTTATTGGCCTTACCTGTCTTGCCCTATTCTCCCCCAACCTGCTAGGAGACCCCGACAATTTTACCCCAGCTAATCCCTTAGTTACACCTCCTCACATTAAACCAGAATGATATTTCCTATTTGCTTATGCCATCCTTCGCTCAATCCCCAACAAATTAGGCGGAGTTCTAGCCCTCCTCTTTTCAATTCTTGTACTTATAGTAGTTCCATTCCTCC
>PP328704_COC_47021
TTTATCTGCATCTACCTTCACATCGGACGAGGTCTCTACTATGGCTCATACCTCTACAAAGAAACATGAAACGTGGGCGTAGTACTCCTCCTCTTAGTGATAATGACAGCCTTTGTAGGCTACCTCCTACCATGAGGACAAATATCCTTTTGAGGGGCCACTGTAATTACCAATCTACTCTCAGCTATTCCTTACGTAGGAAATATGCTTGTTCAGTGAATCTGAGGAGGCTTTTCAGTAGACAATGCCACCCTTACTCGCTTCTTTGCATTCCACTTTCTGTTCCCATTCGTTATTGCAGCAGCAACCGTTATTCACCTCCTCTTTCTCCATGAAACTGGATCGAATAACCCGCTGGGCCTTAATTCAGATGCAGACAAAATTTCATTTCACCCCTACTTCTCCTATAAAGACCTATTAGGCTTTGCAGCCCTCCTTATTGGCCTTACCTGTCTTGCCCTATTCTCCCCCAACCTGCTAGGAGACCCCGACAATTTTACCCCAGCTAATCCCTTAGTTACACCTCCTCACATTAAACCAGAATGATATTTCCTATTTGCTTATGCCATCCTTCGCTCAATCCCCAACAAACTAGGCGGAGTTCTAGCCCTCCTCTTTTCAATTCTTGTACTTATAGTAGTTCCATTCCTCC
>PP328705_COC_47022
TTTATCTGCATCTACCTTCACATCGGACGAGGTCTCTACTATGGCTCATACCTCTACAAAGAAACATGAAACGTGGGCGTAGTACTCCTCCTCTTAGTGATAATGACAGCCTTTGTAGGCTACGTCCTACCATGAGGACAAATATCCTTTTGAGGGGCCACTGTAATTACCAATCTACTCTCAGCTATTCCTTACGTAGGAAATATGCTTGTTCAATGAATCTGAGGAGGCTTTTCAGTAGACAATGCCACCCTTACTCGCTTCTTTGCATTCCACTTTCTGTTCCCATTCGTTATTGCAGCAGCAACCGTTATTCACCTCCTCTTTCTCCATGAAACTGGATCAAATAACCCGCTGGGCCTTAATTCAGATGCAGACAAAATTTCATTTCACCCCTACTTCTCCTATAAAGACCTATTAGGCTTTGCAGCCCTCATTATTGGCCTTACCTGTCTTGCCCTATTCTCCCCCAACCTGCTAGGAGACCCCGACAATTTTACCCCGGCTAATCCCTTAGTCACACCTCCTCACATTAAACCAGAATGATATTTCCTATTTGCTTATGCCATCCTTCGCTCAATCCCCAACAAATTAGGCGGAGTTCTAGCCCTCCTCTTTTCAATTCTTGTACTTATAGTAGTTCCATTCCTCC
>PP328706_COC_110215
TTTATCTGCATCTACCTTCACATCGGACGAGGTCTCTACTATGGCTCATACCTCTACAAAGAAACATGAAACGTGGGCGTAGTACTCCTTCTCTTGGTGATAATGACAGCCTTTGTAGGCTACGTCCTACCATGAGGACAAATATCCTTTTGAGGAGCCACTGTAATTACCAATCTACTCTCAGCTATTCCTTACGTAGGAAATATGCTTGTTCAATGAATCTGAGGAGGCTTTTCAGTAGACAATGCCACCCTTACTCGCTTCTTTGCATTCCACTTTCTGTTCCCATTCGTTATTGCAGCAGCAACCGTTATTCACCTCCTCTTTCTCCATGAAACTGGATCGAATAACCCGCTGGGCCTTAATTCAGATGCAGACAAAATTTCATTTCACCCCTACTTCTCCTATAAAGACCTATTAGGCTTTGCAGCCCTCCTTATTGGCCTTACCTGTCTTGCCCTATTCTCCCCCAACCTGCTAGGAGACCCCGACAATTTTACCCCAGCTAATCCCTTAGTTACACCTCCTCACATTAAACCAGAATGATATTTCCTATTTGCTTATGCCATCCTTCGCTCAATCCCCAACAAATTAGGCGGAGTTCTAGCCCTCCTCTTTTCAATTCTTGTACTTATAGTAGTTCCATTCCTCC
>PP328707_COC_58667
TTTATCTGCATCTACCTTCACATCGGACGAGGTCTCTACTATGGCTCATACCTCTACAAAGAAACATGAAACGTGGGCGTAGTACTCCTTCTCTTAGTGATAATGACAGCCTTTGTAGGCTACGTCCTACCATGAGGACAAATATCCTTTTGAGGAGCCACTGTAATTACCAATCTACTCTCAGCTATTCCTTACGTAGGAAATATGCTTGTTCAATGAATCTGAGGAGGCTTTTCAGTAGACAATGCCACCCTTACTCGCTTCTTTGCATTCCACTTTCTGTTCCCATTCGTTATTGCAGCAGCAACCGTTATTCACCTCCTCTTTCTCCATGAAACTGGATCGAATAACCCGCTGGGCCTTAATTCAGATGCAGACAAAATTTCATTTCACCCCTACTTCTCCTATAAAGACCTATTAGGCTTTGCAGCCCTCCTTATTGGCCTTACCTGTCTTGCCCTATTCTCCCCCAACCTGCTAGGAGACCCCGACAATTTTACCCCAGCTAATCCCTTAGTTACACCTCCTCACATTAAACCAGAATGATATTTCCTATTTGCTTATGCCATCCTTCGCTCAATCCCCAACAAATTAGGCGGAGTTCTAGCCCTCCTCTTTTCAATTCTTGTACTTATAGTAGTTCCATTCCTCC
>PP328708_COC_58707
TTTATCTGCATCTACCTTCACATCGGACGAGGTCTCTACTATGGCTCATACCTCTACAAAGAAACATGAAACGTGGGCGTAGTACTCCTCCTCTTAGTGATAATGACAGCCTTTGTAGGCTACGTCCTACCATGAGGACAAATATCCTTTTGAGGGGCCACTGTAATTACCAATCTACTCTCAGCTATTCCTTACGTAGGAAATATGCTTGTTCAATGAATCTGAGGAGGCTTTTCAGTAGACAATGCCACCCTTACTCGCTTCTTTGCATTCCACTTTCTGTTCCCATTCGTTATTGCAGCAGCAACCGTTATTCACCTCCTCTTTCTCCATGAAACTGGATCAAATAACCCGCTGGGCCTTAATTCAGATGCAGACAAAATTTCATTTCACCCCTACTTCTCCTATAAAGACCTATTAGGCTTTGCAGCCCTCCTTATTGGCCTTACCTGTCTTGCCCTATTCTCCCCCAACCTGCTAGGAGACCCCGACAATTTTACCCCGGCTAATCCCTTAGTCACACCTCCTCACATTAAACCAGAATGATATTTCCTATTTGCTTATGCCATCCTTCGCTCAATCCCCAACAAATTAGGCGGAGTTCTAGCCCTCCTCTTTTCAATTCTTGTACTTATAGTAGTTCCATTCCTCC
>PP328709_COC_58708
TTTATCTGCATCTACCTTCACATCGGACGAGGTCTCTACTATGGCTCATACCTCTACAAAGAAACATGAAACGTGGGCGTAGTACTCCTCCTCTTAGTGATAATGACAGCCTTTGTAGGCTACGTCCTACCATGAGGACAAATATCCTTTTGAGGGGCCACTGTAATTACCAATCTACTCTCAGCTATTCCTTACGTAGGAAATATGCTTGTTCAGTGAATCTGAGGAGGCTTTTCAGTAGACAATGCCACCCTTACTCGCTTCTTTGCATTCCACTTTCTGTTCCCATTCGTTATTGCAGCAGCAACCGTTATTCACCTCCTCTTTCTCCATGAAACTGGATCGAATAACCCGCTGGGCCTTAATTCAGATGCAGACAAAATTTCATTTCACCCCTACTTCTCCTATAAAGACCTATTAGGCTTTGCAGCCCTCCTTATTGGCCTTACCTGTCTTGCCCTATTCTCCCCCAACCTGCTAGGAGACCCCGACAATTTTACCCCAGCTAATCCCTTAGTTACACCTCCTCACATTAAACCAGAATGATATTTCCTATTTGCTTATGCCATCCTTCGCTCAATCCCCAACAAACTAGGCGGAGTTCTAGCCCTCCTCTTTTCAATTCTTGTACTTATAGTAGTTCCATTCCTCC
>PP328710_COC_58709
TTTATCTGCATCTACCTTCACATCGGACGAGGTCTCTACTATGGCTCATACCTCTACAAAGAAACATGAAACGTGGGCGTAGTACTCCTTCTCTTAGTGATAATGACAGCCTTTGTAGGCTACGTCCTACCATGAGGACAAATATCCTTTTGAGGAGCCACTGTAATTACCAATCTACTCTCAGCTATTCCTTACGTAGGAAATATGCTTGTTCAATGAATCTGAGGAGGCTTTTCAGTAGACAATGCCACCCTTACTCGCTTCTTTGCATTCCACTTTCTGTTCCCATTCGTTATTGCAGCAGCAACCGTTATTCACCTCCTCTTTCTCCATGAAACTGGATCGAATAACCCGCTGGGCCTTAATTCAGATGCAGACAAAATTTCATTTCACCCCTACTTCTCCTATAAAGACCTATTAGGCTTTGCAGCCCTCCTTATTGGCCTTACCTGTCTTGCCCTATTCTCCCCCAACCTGCTAGGAGACCCCGACAATTTTACCCCAGCTAATCCCTTAGTTACACCTCCTCACATTAAACCAGAATGATATTTCCTATTTGCTTATGCCATCCTTCGCTCAATCCCCAACAAATTAGGCGGAGTTCTAGCCCTCCTCTTTTCAATTCTTGTACTTATAGTAGTTCCATTCCTCC
>PP328711_COC_58737
TTTATCTGCATCTACCTTCACATCGGACGAGGTCTCTACTATGGCTCATACCTCTACAAAGAAACATGAAACGTGGGCGTAGTACTCCTCCTCTTAGTGATAATGACAGCCTTTGTAGGCTACGTCCTACCATGAGGACAAATATCCTTTTGAGGGGCCACTGTAATTACCAATCTACTCTCAGCTATTCCTTACGTAGGAAATATGCTTGTTCAATGAATCTGAGGAGGCTTTTCAGTAGACAATGCCACCCTTACTCGCTTCTTTGCATTCCACTTTCTGTTCCCATTCGTTATTGCAGCAGCAACCGTTATTCACCTCCTCTTTCTCCATGAAACTGGATCAAATAACCCGCTGGGCCTTAATTCAGATGCAGACAAAATTTCATTTCACCCCTACTTCTCCTATAAAGACCTATTAGGCTTTGCAGCCCTCCTTATTGGCCTTACCTGTCTTGCCCTATTCTCCCCCAACCTGCTAGGAGACCCCGACAATTTTACCCCGGCTAATCCCTTAGTCACACCTCCTCACATTAAACCAGAATGATATTTCCTATTTGCTTATGCCATCCTTCGCTCAATCCCCAACAAATTAGGCGGAGTTCTAGCCCTCCTCTTTTCAATTCTTGTACTTATAGTAGTTCCATTCCTCC
>PP328712_PAN_113794
TTTATCTGCATCTACCTTCACATCGGACGAGGTCTCTACTATGGCTCATACCTCTACAAAGAAACATGAAACGTGGGCGTAGTACTCCTCCTCTTAGTGATAATGACAGCCTTTGTAGGCTACGTCCTACCATGAGGACAAATATCCTTTTGAGGGGCCACTGTAATTACCAATCTACTCTCAGCTATTCCTTACGTAGGAAATATGCTTGTTCAATGAATCTGAGGAGGCTTTTCAGTAGACAATGCCACCCTTACTCGCTTCTTTGCATTCCACTTTCTGTTCCCATTCGTTATTGCAGCAGCAACCGTTATTCACCTCCTCTTTCTCCATGAAACTGGATCGAATAACCCGCTGGGCCTTAATTCAGATGCAGACAAAATTTCATTTCACCCCTACTTCTCCTATAAAGACCTATTAGGCTTTGCAGCCCTCCTTATTGGCCTTACCTGTCTTGCCCTATTCTCCCCCAACCTGCTAGGAGACCCCGACAATTTTACCCCGGCTAATCCCTTAGTTACACCTCCTCACATTAAACCAGAATGATATTTCCTATTTGCTTATGCCATCCTTCGCTCAATCCCCAACAAATTAGGCGGAGTTCTAGCCCTCCTCTTTTCAATTCTTGTACTTATAGTAGTTCCATTCCTCC
>PP328713_PAN_113795
TTTATCTGCATCTACCTTCACATCGGACGAGGTCTCTACTATGGCTCATACCTCTACAAAGAAACATGAAACGTGGGCGTAGTACTCCTTCTCTTAGTGATAATGACAGCCTTTGTAGGCTACGTCCTACCATGAGGACAAATATCCTTTTGAGGAGCCACTGTAATTACCAATCTACTCTCAGCTATTCCTTACGTAGGAAATATGCTTGTTCAATGAATCTGAGGAGGCTTTTCAGTAGACAATGCCACCCTTACTCGCTTCTTTGCATTCCACTTTCTGTTCCCATTCGTTATTGCAGCAGCAACCGTTATTCACCTCCTCTTTCTCCATGAAACTGGATCGAATAACCCGCTGGGCCTTAATTCAGATGCAGACAAAATTTCATTTCACCCCTACTTCTCCTATAAAGACCTATTAGGCTTTGCAGCCCTCCTTATTGGCCTTACCTGTCTTGCCCTATTCTCCCCCAACCTGCTAGGAGACCCCGACAATTTTACCCCAGCTAATCCCTTAGTTACACCTCCTCACATTAAACCAGAATGATATTTCCTATTTGCTTATGCCATCCTTCGCTCAATCCCCAACAAATTAGGCGGAGTTCTAGCCCTCCTCTTTTCAATTCTTGTACTTATAGTAGTTCCATTCCTCC
>PP328714_PAN_113925
TTTATCTGCATCTACCTTCACATCGGACGAGGTCTCTACTATGGCTCATACCTCTACAAAGAAACATGAAACGTGGGCGTAGTACTCCTTCTCTTAGTGATAATGACAGCCTTTGTAGGCTACGTCCTACCATGAGGACAAATATCCTTTTGAGGAGCCACTGTAATTACCAATCTACTCTCAGCTATTCCTTACGTAGGAAATATGCTTGTTCAATGAATCTGAGGAGGCTTTTCAGTAGACAATGCCACCCTTACTCGCTTCTTTGCATTCCACTTTCTGTTCCCATTCGTTATTGCAGCAGCAACCGTTATTCACCTCCTCTTTCTCCATGAAACTGGATCGAATAACCCGCTGGGCCTTAATTCAGATGCAGACAAAATTTCATTTCACCCCTACTTCTCCTATAAAGACCTATTAGGCTTTGCAGCCCTCCTTATTGGCCTTACCTGTCTTGCCCTATTCTCCCCCAACCTGCTAGGAGACCCCGACAATTTTACCCCAGCTAATCCCTTAGTTACACCTCCTCACATTAAACCAGAATGATATTTCCTATTTGCTTATGCCATCCTTCGCTCAATCCCCAACAAATTAGGCGGAGTTCTAGCCCTCCTCTTTTCAATTCTTGTACTTATAGTAGTTCCATTCCTCC
>PP328715_PAN_22317
TTTATCTGCATCTACCTTCACATCGGACGAGGTCTCTACTATGGCTCATACCTCTACAAAGAAACATGAAACGTGGGCGTAGTACTCCTTCTCTTAGTGATAATGACAGCCTTTGTAGGCTACGTCCTACCATGAGGACAAATATCCTTTTGAGGAGCCACTGTAATTACCAATCTACTCTCAGCTATTCCTTACGTAGGAAATATGCTTGTTCAATGAATCTGAGGAGGCTTTTCAGTAAACAATGCCACCCTTACTCGCTTCTTTGCATTCCACTTTCTGTTCCCATTCGTTATTGCAGCAGCAACCGTTATTCACCTCCTCTTTCTCCATGAAACTGGATCGAATAACCCGCTGGGCCTTAATTCAGATGCAGACAAAATTTCATTTCACCCCTACTTCTCCTATAAAGACCTATTAGGCTTTGCAGCCCTCCTTATTGGCCTTACCTGTCTTGCCCTATTCTCCCCCAACCTGCTAGGAGACCCCGACAATTTTACCCCAGCTAATCCCTTAGTTACACCTCCTCACATTAAACCAGAATGATATTTCCTATTTGCTTATGCCATCCTTCGCTCAATCCCCAACAAATTAGGCGGAGTTCTAGCCCTCCTCTTTTCAATTCTTGTACTTATAGTAGTTCCATTCCTCC
>PP328716_PAN_22318
TTTATCTGCATCTACCTTCACATCGGACGAGGTCTCTACTATGGCTCATACCTCTACAAAGAAACATGAAACGTGGGCGTAGTACTCCTTCTCTTAGTGATAATGACAGCCTTTGTAGGCTACGTCCTACCATGAGGACAAATATCCTTTTGAGGAGCCACTGTAATTACCAATCTACTCTCAGCTATTCCTTACGTAGGAAATATGCTTGTTCAATGAATCTGAGGAGGCTTTTCAGTAGACAATGCCACCCTTACTCGCTTCTTTGCATTCCACTTTCTGTTCCCATTCGTTATTGCAGCAGCAACCGTTATTCACCTCCTCTTTCTCCATGAAACTGGATCGAATAACCCGCTGGGCCTTAATTCAGATGCAGACAAAATTTCATTTCACCCCTACTTCTCCTATAAAGACCTATTAGGCTTTGCAGCCCTCCTTATTGGCCTTACCTGTCTTGCCCTATTCTCCCCCAACCTGCTAGGAGACCCCGACAATTTTACCCCAGCTAATCCCTTAGTTACACCTCCTCACATTAAACCAGAATGATATTTCCTATTTGCTTATGCCATCCTTCGCTCAATCCCCAACAAATTAGGCGGAGTTCTAGCCCTCCTCTTTTCAATTCTTGTACTTATAGTAGTTCCATTCCTCC
>PP328717_PAN_22319
TTTATCTGCATCTACCTTCACATCGGACGAGGTCTCTACTATGGCTCATACCTCTACAAAGAAACATGAAACGTGGGCGTAGTACTCCTCCTCTTAGTGATAATGACAGCCTTTGTAGGCTACGTCCTACCATGAGGACAAATATCCTTTTGAGGGGCCACTGTAATTACCAATCTACTCTCAGCTATTCCTTACGTAGGAAATATGCTTGTTCAGTGAATCTGAGGAGGCTTTTCAGTAGACAATCCCACCCTTACTCGCTTCTTTGCATTCCACTTTCTGTTCCCATTCGTTATTGCAGCAGCAACCGTTATTCACCTCCTCTTTCTCCATGAAACTGGATCGAATAACCCGCTGGGCCTTAATTCAGATGCAGACAAAATTTCATTTCACCCCTACTTCTCCTATAAAGACCTATTAGGCTTTGCAGCCCTCCTTATTGGCCTTACCTGTCTTGCCCTATTCTCCCCCAACCTGCTAGGAGACCCCGACAATTTTACCCCAGCTAATCCCTTAGTTACACCTCCTCACATTAAACCAGAATGATATTTCCTATTTGCTTATGCCATCCTTCGCTCAATCCCCAACAAACTAGGCGGAGTTCTAGCCCTCCTCTTTTCAATTCTTGTACTTATAGTAGTTCCATTCCTCC
>PP328718_COLO_50859
TTTATCTGCATCTACCTTCACATCGGACGAGGTCTCTACTATGGCTCATACCTCTACAAAGAAACATGAAACGTGGGCGTAGTACTCCTTCTCTTAGTGATAATGACAGCCTTTGTAGGCTACGTCCTACCATGAGGACAAATATCCTTTTGAGGAGCCACTGTAATTACCAATCTACTCTCAGCTATTCCTTACGTAGGAAATATGCTTGTTCAATGAATCTGAGGAGGCTTTTCAGTAGACAATGCCACCCTTACTCGCTTCTTTGCATTCCACTTTCTGTTCCCATTCGTTATTGCAGCAGCAACCGTTATTCACCTCCTCTTTCTCCATGAAACTGGATCGAATAACCCGCTGGGACTTAATTCAGATGCAGACAAAATTTCATTTCACCCCTACTTCTCCTATAAAGACCTATTAGGCTTTGCAGCCCTCCTTATTGGCCTTACCTGTCTTGCCCTATTCTCCCCCAACCTGCTAGGAGACCCCGACAATTTTACCCCAGCTAATCCCTTAGTTACACCTCCTCACATTAAACCAGAATGATATTTCCTATTTGCTTATGCCATCCTTCGCTCAATCCCCAACAAATTAGGCGGAGTTCTAGCCCTCCTCTTTTCAATTCTTGTACTTATAGTAGTTCCATTCCTCC
>PP328719_COLO_50860
TTTATCTGCATCTACCTTCACATCGGACGAGGTCTCTACTATGGCTCATACCTCTACAAAGAAACATGAAACGTGGGCGTAGTACTCCTTCTCTTAGTGATAATGACAGCCTTTGTAGGCTACGTCCTACCATGAGGACAAATATCCTTTTGAGGAGCCACTGTAATTACCAATCTACTCTCAGCTATTCCTTACGTAGGAAATATGCTTGTTCAATGAATCTGAGGAGGCTTTTCAGTAGACAATGCCACCCTTACTCGCTTCTTTGCATTCCACTTTCTGTTCCCATTCGTTATTGCAGCAGCAACCGTTATTCACCTCCTCTTTCTCCATGAAACTGGATCGAATAACCCGCTGGGCCTTAATTCAGATGCAGACAAAATTTCATTTCACCCCTACTTCTCCTATAAAGACCTATTAGGCTTTGCAGCCCTCCTTATTGGCCTTACCTGTCTTGCCCTATTCTCCCCCAACCTGCTAGGAGACCCCGACAATTTTACCCCAGCTAATCCCTTAGTTACACCTCCTCACATTAAACCAGAATGATATTTCCTATTTGCTTATGCCATCCTTCGCTCAATCCCCAACAAATTAGGCGGAGTTCTAGCCCTCCTCTTTTCAATTCTTGTACTTATAGTAGTTCCATTCCTCC
>PP328720_ECU_51191
TTTATCTGCATCTACCTTCACATCGGACGAGGTCTCTACTATGGCTCATACCTCTACAAAGAAACATGAAACGTGGGCGTAGTACTCCTTCTCTTAGTGATAATGACAGCCTTTGTAGGCTACGTCCTACCATGAGGACAAATATCCTTTTGAGGGGCCACTGTAATTACCAATCTACTCTCAGCTATTCCTTACGTAGGAAATATGCTTGTTCAATGAATCTGAGGAGGCTTTTCAGTAGACAATGCCACCCTTACTCGCTTCTTTGCATTCCACTTTCTGTTCCCATTCGTTATTGCAGCAGCAACCGTTATTCACCTCCTCTTTCTCCATGAAACTGGATCGAATAACCCGCTGGGCCTTAATTCAGATGCAGACAAAATTTCATTTCACCCCTACTTCTCCTATAAAGACCTATTAGGCTTTGCAGCCCTCCTTATTGGCCTTACCTGTCTTGCCCTATTCTCCCCCAACCTGCTAGGAGATCCCGACAATTTTACCCCAGCTAATCCCTTAGTTACACCTCCTCACATTAAACCAGAATGATATTTCCTATTTGCTTATGCCATCCTTCGCTCAATCCCCAACAAGTTAGGCGGAGTTCTAGCCCTCCTCTTTTCAATTCTTGTACTTATAGTAGTTCCATTCCTCC
>PP328721_ECU_51192
TTTATCTGCATCTACCTTCACATCGGACGAGGTCTCTACTATGGCTCATACCTCTATAAAGAAACATGAAACGTGGGCGTTGTACTCCTTCTCTTAGTGATAATGACAGCCTTTGTAGGCTACGTCCTACCATGAGGACAAATATCCTTTTGAGGAGCCACTGTAATTACCAATCTACTCTCAGCTATTCCTTACGTAGGAAATATGCTTGTTCAATGAATCTGAGGAGGCTTTTCAGTAGACAATGCCACCCTTACTCGCTTCTTTGCATTCCACTTTCTGTTCCCATTCGTTATTGCAGCAGCAACCGTTATTCACCTCCTCTTTCTCCATGAAACTGGATCGAATAACCCGCTGGGCCTTAATTCAGATGCAGACAAAATTTCATTTCACCCCTACTTCTCCTATAAAGACCTATTAGGCTTTGCAGCCCTCCTTATTGGCCTTACCTGTCTTGCCCTCTTCTCCCCCAACCTGCTAGGAGACCCCGACAATTTTACCCCAGCTAATCCCTTAGTTACACCTCCTCACATTAAACCAGAATGATATTTCCTATTTGCTTATGCTATCCTTCGCTCAATCCCCAACAAATTAGGCGGAGTTCTAGCCCTCCTCTTTTCAATTCTTGTACTTATAGTAGTTCCATTCCTCC
>PP328722_ECU_51563
TTTATCTGCATCTACCTTCACATCGGACGAGGTCTCTACTATGGCTCATACCTCTACAAAGAAACATGAAACGTGGGCGTAGTACTCCTTCTCTTAGTGATAATGACAGCCTTTGTAGGCTACGTCCTACCATGAGGACAAATATCCTTTTGAGGAGCCACTGTAATTACCAATCTACTCTCAGCTATTCCTTACGTAGGAAATATGCTTGTTCAATGAATCTGAGGAGGCTTTTCAGTAGACAATGCCACCCTTACTCGCTTCTTTGCATTCCACTTTCTGTTCCCATTCGTTATTGCAGCAGCAACCGTTATTCACCTCCTCTTTCTCCATGAAACTGGATCGAATAACCCGCTGGGCCTTAATTCAGATGCAGACAAAATTTCATTTCACCCCTACTTCTCCTATAAAGACCTATTAGGCTTTGCAGCCCTCCTTATTGGCCTTACCTGTCTTGCCCTATTCTCCCCCAACCTGCTAGGAGACCCCGACAATTTTACCCCAGCTAATCCCTTAGTTACACCTCCTCACATTAAACCAGAATGATATTTCCTGTTTGCTTATGCCATCCTTCGCTCAATCCCCAACAAATTAGGCGGAGTTCTAGCCCTCCTCTTTTCAATTCTTGTACTTATAGTAGTTCCATTCCTCC
>PP328723_ECU_51565
TTTATCTGCATCTACCTTCACATCGGACGAGGTCTCTACTATGGCTCATACCTCTACAAAGAAACATGAAACGTGGGCGTAGTACTCCTCCTCTTAGTGATAATGACAGCCTTTGTAGGCTACGTCCTACCATGAGGACAAATATCCTTTTGAGGGGCCACTGTAATTACCAATCTACTCTCAGCTATTCCTTACGTAGGAAATATGCTTGTTCAATGAATCTGAGGAGGCTTTTCAGTAGACAATGCCACCCTTACTCGCTTCTTTGCATTCCACTTTCTGTTCCCATTCGTTATTGCAGCAGCAACCGTTATTCACCTCCTCTTTCTCCATGAAACTGGATCGAATAACCCGCTGGGCCTTAATTCAGATGCAGACAAAATTTCATTTCACCCCTACTTCTCCTATAAAGACCTATTAGGCTTTGCAGCCCTCCTTATTGGCCTTACCTGTCTTGCCCTATTCTCCCCCAACCTGCTAGGAGACCCCGACAATTTTACCCCGGCTAATCCCTTAGTCACACCTCCTCACATTAAACCAGAATGATATTTCCTATTTGCTTATGCCATCCTTCGCTCAATCCCCAACAAATTAGGCGGAGTTCTAGCCCTCCTCTTTTCAATTCTTGTACTTATAGTAGTTCCATTCCTCC
>PP328724_ECU_51567
TTTATCTGCATCTACCTTCACATCGGACGAGGTCTCTACTATGGCTCATACCTCTACAAAGAAACATGAAACGTGGGCGTGGTACTCCTTCTCTTAGTGATAATGACAGCCTTTGTCGGCTACGTCCTACCATGAGGACAAATATCCTTTTGAGGAGCCACTGTAATTACCAATCTACTCTCAGCTATTCCTTACGTAGGAAATATGCTTGTTCAATGAATCTGAGGAGGCTTTTCAGTAGACAATGCCACCCTTACTCGCTTCTTTGCATTCCACTTTCTGTTCCCATTCGTTATTGCAGCAGCAACCGTTATTCACCTCCTCTTTCTCCATGAAACTGGATCGAATAACCCGCTGGGCCTTAATTCAGATGCAGACAAAATTTCATTTCACCCCTACTTCTCCTATAAAGACCTATTAGGCTTTGCAGCCCTCCTTATTGGCCTTACCTGTCTTGCCCTATTCTCCCCCAACCTGCTAGGAGACCCCGACAATTTTACCCCAGCTAATCCCTTAGTTACGCCTCCTCACATTAAACCAGAATGATATTTCCTATTTGCTTATGCCATCCTTCGCTCAATCCCCAACAAATTAGGCGGAGTTCTAGCCCTCCTCTTTTCAATTCTTGTACTTATAGTAGTTCCATTCCTCC
>PP328725_ECU_51569
TTTATCTGCATCTACCTTCACATCGGACGAGGTCTCTACTATGGCTCATACCTCTACAAAGAAACATGAAACGTGGGCGTAGTACTCCTTCTCTTAGTGATAATGACAGCCTTTGTAGGCTACGTCCTACCATGAGGACAAATATCCTTTTGAGGGGCCACTGTAATTACCAATCTACTCTCAGCTATTCCTTACGTAGGAAATATGCTTGTTCAATGAATCTGAGGAGGCTTTTCAGTAGACAATGCCACCCTTACTCGCTTCTTTGCATTCCACTTTCTGTTCCCATTCGTTATTGCAGCAGCAACCGTTATTCACCTCCTCTTTCTCCATGAAACTGGATCGAATAACCCGCTGGGCCTTAATTCAGATGCAGACAAAATTTCATTTCACCCCTACTTCTCCTATAAAGACCTATTAGGCTTTGCAGCCCTCCTTATTGGCCTTACCTGTCTTGCCCTATTCTCCCCCAACCTGCTAGGAGACCCCGACAATTTTACCCCAGCTAATCCCTTAGTTACACCTCCTCACATTAAACCAGAATGATATTTCCTATTTGCTTATGCCATCCTTCGCTCAATCCCCAATAAATTAGGCGGAGTTCTAGCCCTCCTCTTTTCAATTCTTGTACTTATAGTAGTTCCATTCCTCC
>PP328726_ECU_51573
TTTATCTGCATCTACCTTCACATCGGACGAGGTCTCTACTATGGCTCATACCTCTACAAAGAAACATGAAACGTGGGCGTGGTACTCCTTCTCTTAGTGATAATGACAGCCTTTGTCGGCTACGTGCTACCATGAGGACAAATATCCTTTTGAGGAGCCACTGTAATTACCAATCTACTCTCAGCTATTCCTTACGTAGGAAATATGCTTGTTCAATGAATCTGAGGAGGCTTTTCAGTAGACAATGCCACCCTTACTCGCTTCTTTGCATTCCACTTTCTGTTCCCATTCGTTATTGCAGCAGCAACCGTTATTCACCTCCTCTTTCTCCATGAAACTGGATCGAATAACCCGCTGGGCCTTAATTCAGATGCAGACAAAATTTCATTTCACCCCTACTTCTCCTATAAAGACCTATTAGGCTTTGCAGCCCTCCTTATTGGCCTTACCTGTCTTGCCCTATTCTCCCCCAACCTGCTAGGAGACCCCGACAATTTTACCCCAGCTAATCCCTTAGTTACGCCTCCTCACATTAAACCAGAATGATATTTCCTATTTGCTTATGCCATCCTTCGCTCAATCCCCAACAAATTAGGCGGAGTTCTAGCCCTCCTCTTTTCAATTCTTGTACTTATAGTAGTTCCATTCCTCC
>PP328727_CLIPP_1
TTTATCTGCATCTACCTTCACATCGGACGAGGTCTCTACTATGGCTCATACCTTTACAAAGAAACATGAAACGTGGGCGTAGTACTCCTTCTCTTAGTGATAATAACAGCCTTTGTAGGCTACGTCCTACCATGAGGACAAATATCCTTTTGAGGAGCCACTGTAATTACCAATCTACTCTCAGCTATTCCTTACGTAGGAAATATGCTTGTTCAATGAATCTGAGGAGGCTTTTCAGTAGACAATGCCACCCTTACTCGCTTCTTTGCATTCCACTTTCTGTTCCCATTCGTTATTGCAGCAGCAACCGTTATTCACCTCCTCTTTCTCCATGAAACTGGGTCAAATAACCCGCTGGGCCTTAATTCAGATGCAGACAAAATTTCATTTCACCCCTACTTCTCCTATAAAGACCTATTAGGCTTTGCAGCTCTCCTTATTGGCCTTACCTGTCTTGCCCTATTCTCCCCCAACCTGCTAGGAGACCCCGACAATTTTACCCCAGCTAATCCCTTAGTTACACCTCCTCACATTAAGCCAGAATGATATTTCCTATTTGCTTATGCCATCCTTCGCTCAATTCCCAACAAACTAGGCGGAGTTCTAGCCCTCCTCTTTTCAATTCTTGTACTTATAGTAGTTCCATTCCTCC
>PP328728_CLIPP_4
TTTATCTGCATCTACCTTCACATCGGACGAGGTCTCTACTATGGCTCATACCTTTACAAAGAAACATGAAACGTGGGCGTAGTACTCCTTCTCTTAGTGATAATAACAGCCTTTGTAGGCTACGTCCTACCATGAGGACAAATATCCTTTTGAGGAGCCACTGTAATTACCAATCTACTCTCAGCTATTCCTTACGTAGGAAATATGCTTGTTCAATGAATCTGAGGAGGCTTTTCAGTAGACAATGCCACCCTTACTCGCTTCTTTGCATTCCACTTTCTGTTCCCATTCGTTATTGCGGCAGCAACCGTTATTCACCTCCTCTTTCTCCATGAAACTGGGTCAAATAACCCGCTGGGCCTTAATTCAGATGCAGACAAAATTTCATTTCACCCCTACTTCTCCTATAAAGACCTATTAGGCTTTGCAGCTCTCCTTATTGGCCTTACCTGTCTTGCCCTATTCTCCCCCAACCTGCTAGGAGACCCCGACAATTTTACCCCAGCTAATCCCTTAGTTACACCTCCTCACATTAAACCAGAATGATATTTCCTATTTGCTTATGCCATCCTTCGCTCAATTCCCAACAAATTAGGCGGAGTTCTAGCCCTCCTCTTTTCAATTCTTGTACTTATAGTAGTTCCATTCCTCC
>PP328729_CLIPP_5
TTTATCTGCATCTACCTTCACATCGGACGAGGTCTCTACTATGGCTCATACCTTTACAAAGAAACATGAAACGTGGGCGTAGTACTCCTTCTCTTAGTGATAATAACAGCCTTTGTAGGCTACGTCCTACCATGAGGACAAATATCCTTTTGAGGAGCCACTGTAATTACCAATCTACTCTCAGCTATTCCTTACGTAGGAAATATGCTTGTTCAATGAATCTGAGGAGGCTTTTCAGTAGACAATGCCACCCTTACTCGCTTCTTTGCATTCCACTTTCTGTTCCCATTCGTTATTGCGGCAGCAACCGTTATTCACCTCCTCTTTCTCCATGAAACTGGGTCAAATAACCCGCTGGGCCTTAATTCAGATGCAGACAAAATTTCATTTCACCCCTACTTCTCCTATAAAGACCTATTAGGCTTTGCAGCTCTCCTTATTGGCCTTACCTGTCTTGCCCTATTCTCCCCCAACCTGCTAGGAGACCCCGACAATTTTACCCCAGCTAATCCCTTAGTTACACCTCCTCACATTAAACCAGAATGATATTTCCTATTTGCTTATGCCATCCTTCGCTCAATTCCCAACAAATTAGGCGGAGTTCTAGCCCTCCTCTTTTCAATTCTTGTACTTATAGTAGTTCCATTCCTCC
>PP328730_CLIPP_9
TTTATCTGCATCTACCTTCACATCGGACGAGGTCTCTACTATGGCTCATACATTTACAAAGAAACATGAAACGTGGGCGTAGTACTCCTTCTCTTAGTGATAATAACAGCCTTTGTAGGCTACGTCCTACCATGAGGACAAATATCCCTTTGAGGAGCCACTGTAATTACCAATCTACTCTCAGCTATTCCTTACGTATGAAATATGCTTGTTCAATGAATCTGATGAGGCTTTTCAGTAGACAATGCCACCCTTACTCGCTTCTTTGCATACCACTTTCTATTCCCATTCGTTATTGCGGCAGCAACCGTTATTCACCTCCTCTTTCTCCATGAAACTGGGTCAAATAACCCGCTGGGCCTTAATTCAGATGCAGACAAAATTTCATTTCACCCCTACTTCTCCTATAAAGACCTATTAGGCTTTGCAGCTCTCCTTATTGGCCTTACCTGTCTTGCCCTATTCTCCCCCAACCTGCTAGGAGACCCCGACATTTTTACTCCAGCTAATCCCTTAGTTACACCTCCTCACATTAAACCAGAATGATATTTCCTATTTGCTTATGCCATCCTTCGCTCAATTCCCAACAAATTAGGCGGAGTTCTAGCCCTCCTCTTTTCAATTCTTGTACTTATAGTAGTTCCATTCCTCC
>PP328731_CLIP_110373
TTTATCTGCATCTACCTTCACATCGGACGAGGTCTCTACTATGGCTCATACCTTTACAAAGAAACATGAAACGTGGGCGTAGTACTCCTTCTCTTAGTGATAATAACAGCCTTTGTAGGCTACGTCCTACCATGAGGACAAATATCCTTTTGAGGAGCCACTGTAATTACCAATCTACTCTCAGCTATTCCTTACGTAGGAAATATGCTTGTTCAATGAATCTGAGGAGGCTTTTCAGTAGACAATGCCACCCTTACTCGCTTCTTTGCATTCCACTTTCTGTTCCCATTCGTTATTGCAGCAGCAACCGTTATTCACCTCCTCTTTCTCCATGAAACTGGGTCAAATAACCCGCTGGGCCTTAATTCAGATGCAGACAAAATTTCATTTCACCCCTACTTCTCCTATAAAGACCTATTAGGCTTTGCAGCTCTCCTTATTGGCCTTACCTGTCTTGCCCTATTCTCCCCCAACCTGCTAGGAGACCCCGACAATTTTACCCCAGCTAATCCCTTAGTTACACCTCCTCACATTAAACCAGAATGATATTTCCTATTTGCTTATGCCATCCTTCGCTCAATTCCCAACAAATTAGGCGGAGTTCTAGCCCTCCTCTTTTCAATTCTTGTACTTATAGTAGTTCCATTCCTCC
>PP328732_CLIP_110459
TTTATCTGCATCTACCTTCACATCGGACGAGGTCTCTACTATGGCTCATACCTTTACAAAGAAACATGAAACGTGGGCGTAGTACTCCTTCTCTTAGTGATAATAACAGCCTTTGTAGGCTACGTCCTACCATGAGGACAAATATCCTTTTGAGGAGCCACTGTAATTACCAATCTACTCTCAGCTATTCCTTACGTAGGAAATATGCTTGTTCAATGAATCTGAGGAGGCTTTTCAGTAGACAATGCCACCCTTACTCGCTTCTTTGCATTCCACTTTCTGTTCCCATTCGTTATTGCGGCAGCAACCGTTATTCACCTCCTCTTTCTCCATGAAACTGGGTCAAATAACCCGCTGGGCCTTAATTCAGATGCAGACAAAATTTCATTTCACCCCTACTTCTCCTATAAAGACCTATTAGGCTTTGCAGCTCTCCTTATTGGCCTTACCTGTCTTGCCCTATTCTCCCCCAACCTGCTAGGAGACCCCGACAATTTTACCCCAGCTAATCCCTTAGTTACACCTCCTCACATTAAACCAGAATGATATTTCCTATTTGCTTATGCCATCCTTCGCTCAATTCCCAACAAATTAGGCGGAGTTCTAGCCCTCCTCTTTTCAATTCTTGTACTTATAGTAGTTCCATTCCTCC
>PP328733_CLIP_110460
TTTATCTGCATCTACCTTCACATCGGACGAGGTCTCTACTATGGCTCATACCTTTACAAAGAAACATGAAACGTGGGCGTAGTACTCCTTCTCTTAGTGATAATAACAGCCTTTGTAGGCTACGTCCTACCATGAGGACAAATATCCTTTTGAGGAGCCACTGTAATTACCAATCTACTCTCAGCTATTCCTTACGTAGGAAATATGCTTGTTCAATGAATCTGAGGAGGCTTTTCAGTAGACAATGCCACCCTTACTCGCTTCTTTGCATTCCACTTTCTGTTCCCATTCGTTATTGCGGCAGCAACCGTTATTCACCTCCTCTTTCTCCATGAAACTGGGTCAAATAACCCGCTGGGCCTTAATTCAGATGCAGACAAAATTTCATTTCACCCCTACTTCTCCTATAAAGACCTATTAGGCTTTGCAGCTCTCCTTATTGGCCTTACCTGTCTTGCCCTATTCTCCCCCAACCTGCTAGGAGACCCCGACAATTTTACCCCAGCTAATCCCTTAGTTACACCTCCTCACATTAAACCAGAATGATATTTCCTATTTGCTTATGCCATCCTTCGCTCAATTCCCAACAAATTAGGCGGAGTTCTAGCCCTCCTCTTTTCAATTCTTGTACTTATAGTAGTTCCATTCCTCC
>PP328734_CLIP_110461
TTTATCTGCATCTACCTTCACATCGGACGAGGTCTCTACTATGGCTCATACCTTTACAAAGAAACATGAAACGTGGGCGTAGTACTCCTTCTCTTAGTGATAATAACAGCCTTTGTAGGCTACGTCCTACCATGAGGACAAATATCCTTTTGAGGAGCCACTGTAATTACCAATCTACTCTCAGCTATTCCTTACGTAGGAAATATGCTTGTTCAATGAATCTGAGGAGGCTTTTCAGTAGACAATGCCACCCTTACTCGCTTCTTTGCATTCCACTTTCTGTTCCCATTCGTTATTGCAGCAGCAACCGTTATTCACCTCCTCTTTCTCCATGAAACTGGGTCAAATAACCCGCTGGGCCTTAATTCAGATGCAGACAAAATTTCATTTCACCCCTACTTCTCCTATAAAGACCTATTAGGCTTTGCAGCTCTCCTTATTGGCCTTACCTGTCTTGCCCTATTCTCCCCCAACCTGCTAGGAGACCCCGACAATTTTACCCCAGCTAATCCCTTAGTTACACCTCCTCACATTAAACCAGAATGATATTTCCTATTTGCTTATGCCATCCTTCGCTCAATTCCCAACAAATTAGGCGGAGTTCTAGCCCTCCTCTTTTCAATTCTTGTACTTATAGTAGTTCCATTCCTCC
>PP328735_CLIP_110462
TTTATCTGCATCTACCTTCACATCGGACGAGGTCTCTACTATGGCTCATACCTTTACAAAGAAACATGAAACGTGGGCGTAGTACTCCTTCTCTTAGTGATAATAACAGCCTTTGTAGGCTACGTCCTACCATGAGGACAAATATCCTTTTGAGGAGCCACTGTAATTACCAATCTACTCTCAGCTATTCCTTACGTAGGAAATATGCTCGTTCAATGAATCTGAGGAGGCTTTTCAGTAGACAATGCCACCCTTACTCGCTTCTTTGCATTCCACTTTCTGTTCCCATTCGTTATTGCGGCAGCAACCGTTATTCACCTCCTCTTTCTCCATGAAACTGGGTCAAATAACCCGCTGGGCCTTAATTCAGATGCAGACAAAATTTCATTTCACCCCTACTTCTCCTATAAAGACCTATTAGGCTTTGCAGCTCTCCTTATTGGCCTTACCTGTCTTGCCCTATTCTCCCCCAACCTGCTAGGAGACCCCGACAATTTTACCCCAGCTAATCCCTTAGTTACACCTCCTCACATTAAACCAGAATGATATTTCCTATTTGCTTATGCCATCCTTCGCTCAATTCCCAACAAATTAGGCGGAGTTCTAGCCCTCCTCTTTTCAATTCTTGTACTTATAGTAGTTCCATTCCTCC
>PP328736_CLIP_110463
TTTATCTGCATCTACCTTCACATCGGACGAGGTCTCTACTATGGCTCATACCTTTACAAAGAAACATGAAACGTGGGCGTAGTACTCCTTCTCTTAGTGATAATAACAGCCTTTGTAGGCTACGTCCTACCATGAGGACAAATATCCTTTTGAGGAGCCACTGTAATTACCAATCTACTCTCAGCTATTCCTTACGTAGGAAATATGCTTGTTCAATGAATCTGAGGAGGCTTTTCAGTAGACAATGCCACCCTTACTCGCTTCTTTGCATTCCACTTTCTGTTCCCATTCGTTATTGCGGCAGCAACCGTTATTCACCTCCTCTTTCTCCATGAAACTGGGTCAAATAACCCGCTGGGCCTTAATTCAGATGCAGACAAAATTTCATTTCACCCCTACTTCTCCTATAAAGACCTATTAGGCTTTGCAGCTCTCCTTATTGGCCTTACCTGTCTTGCCCTATTCTCCCCCAACCTGCTAGGAGACCCCGACAATTTTACCCCAGCTAATCCCTTAGTTACACCTCCTCACATTAAACCAGAATGATATTTCCTATTTGCTTATGCCATCCTTCGCTCAATTCCCAACAAATTAGGCGGAGTTCTAGCCCTCCTCTTTTCAATTCTTGTACTTATAGTAGTTCCATTCCTCC
>PP328737_CLIP_110464
TTTATCTGCATCTACCTTCACATCGGACGAGGTCTCTACTATGGCTCATACCTTTACAAAGAAACATGAAACGTGGGCGTAGTACTCCTTCTCTTAGTGATAATAACAGCCTTTGTAGGCTACGTCCTACCATGAGGACAAATATCCTTTTGAGGAGCCACTGTAATTACCAATCTACTCTCAGCTATTCCTTACGTAGGAAATATGCTTGTTCAATGAATCTGAGGAGGCTTTTCAGTAGACAATGCCACCCTTACTCGCTTCTTTGCATTCCACTTTCTGTTCCCATTCGTTATTGCAGCAGCAACCGTTATTCACCTCCTCTTTCTCCATGAAACTGGGTCAAATAACCCGCTGGGCCTTAATTCAGATGCAGACAAAATTTCATTTCACCCCTACTTCTCCTATAAAGACCTATTAGGCTTTGCAGCTCTCCTTATTGGCCTTACCTGTCTTGCCCTATTCTCCCCCAACCTGCTAGGAGACCCGGACAATTTTACCCCAGCTAATCCCTTAGTTACACCCCCTCACATTAAACCAGAATGATATTTCCTATTTGCTTATGCCATCCTTCGCTCAATTCCCAACAAATTAGGCGGAGTTCTAGCCCTCCTCTTTTCAATTCTTGTACTTATAGTAGTTCCATTCCTCC
>PP328738_CLIP_110465
TTTATCTGCATCTACCTTCACATCGGACGAGGTCTCTACTATGGCTCATACCTTTACAAAGAAACATGAAACGTGGGCGTAGTACTCCTTCTCTTAGTGATAATAACAGCCTTTGTAGGCTACGTCCTACCATGAGGACAAATATCCTTTTGAGGAGCCACTGTAATTACCAATCTACTCTCAGCTATTCCTTACGTAGGAAATATGCTTGTTCAATGAATCTGAGGAGGCTTTTCAGTAGACAATGCCACCCTTACTCGCTTCTTTGCATTCCACTTTCTGTTCCCATTCGTTATTGCAGCAGCAACCGTTATTCACCTCCTCTTTCTCCATGAAACTGGGTCAAATAACCCGCTGGGCCTTAATTCAGATGCAGACAAAATTTCATTTCACCCCTACTTCTCCTATAAAGACCTATTAGGCTTTGCAGCTCTCCTTATTGGCCTTACCTGTCTTGCCCTATTCTCCCCCAACCTGCTAGGAGACCCCGACAATTTTACCCCAGCTAATCCCTTAGTTACACCTCCTCACATTAAACCAGAATGATATTTCCTATTTGCTTATGCCATCCTTCGCTCAATTCCCAACAAATTAGGCGGAGTTCTAGCCCTCCTCTTTTCAATTCTTGTACTTATAGTAGTTCCATTCCTCC
>PP328739_CLIP_110466
TTTATCTGCATCTACCTTCACATCGGACGAGGTCTCTACTATGGCTCATACCTTTACAAAGAAACATGAAACGTGGGCGTAGTACTCCTTCTCTTAGTGATAATAACAGCCTTTGTAGGCTACGTCCTACCATGAGGACAAATATCCTTTTGAGGAGCCACTGTAATTACCAATCTACTCTCAGCTATTCCTTACGTAGGAAATATGCTTGTTCAATGAATCTGAGGAGGCTTTTCAGTAGACAATGCCACCCTTACTCGCTTCTTTGCATTCCACTTTCTGTTCCCATTCGTTATTGCAGCAGCAACCGTTATTCACCTCCTCTTTCTCCATGAAACTGGGTCAAATAACCCGCTGGGCCTTAATTCAGATGCAGACAAAATTTCATTTCACCCCTACTTCTCCTATAAAGACCTATTAGGCTTTGCAGCTCTCCTTATTGGCCTTACCTGTCTTGCCCTATTCTCCCCCAACCTGCTAGGAGACCCCGACAATTTTACCCCAGCTAATCCCTTAGTTACACCTCCTCACATTAAACCAGAATGATATTTCCTATTTGCTTATGCCATCCTTCGCTCAATTCCCAACAAATTAGGCGGAGTTCTAGCCCTCCTCTTTTCAATTCTTGTACTTATAGTAGTTCCATTCCTCC
>PP328740_CLIP_110467
TTTATCTGCATCTACCTTCACATCGGACGAGGTCTCTACTATGGCTCATACCTTTACAAAGAAACATGAAACGTGGGCGTAGTACTCCTTCTCTTAGTGATAATAACAGCCTTTGTAGGCTACGTCCTACCATGAGGACAAATATCCTTTTGAGGAGCCACTGTAATTACCAATCTACTCTCAGCTATTCCTTACGTAGGAAATATGCTTGTTCAATGAATCTGAGGAGGCTTTTCAGTAGACAATGCCACCCTTACTCGCTTCTTTGCATTCCACTTTCTGTTCCCATTCGTTATTGCGGCAGCAACCGTTATTCACCTCCTCTTTCTCCATGAAACTGGGTCAAATAACCCGCTGGGCCTTAATTCAGATGCAGACAAAATTTCATTTCACCCCTACTTCTCCTATAAAGACCTATTAGGCTTTGCAGCTCTCCTTATTGGCCTTACCTGTCTTGCCCTATTCTCCCCCAACCTGCTAGGAGACCCCGACAATTTTACCCCAGCTAATCCCTTAGTTACACCTCCTCACATTAAACCAGAATGATATTTCCTATTTGCTTATGCCATCCTTCGCTCAATTCCCAACAAATTAGGCGGAGTTCTAGCCCTCCTCTTTTCAATTCTTGTACTTATAGTAGTTCCATTCCTCC
>PP328741_CLIP_110468
TTTATCTGCATCTACCTTCACATCGGACGAGGTCTCTACTATGGCTCATACCTCTACAAAGAAACATGAAACGTGGGCGTAGTACTCCTCCTCTTAGTGATAATGACAGCCTTTGTAGGCTACGTCCTACCATGAGGACAAATATCCTTTTGAGGGGCCACTGTAATTACCAATCTACTCTCAGCTATTCCTTACGTAGGAAATATGCTTGTTCAATGAATCTGAGGAGGCTTTTCAGTAGACAATGCCACCCTTACTCGCTTCTTTGCATTCCACTTTCTGTTCCCATTCGTTATTGCAGCAGCAACCGTTATTCACCTCCTTTTTCTCCATGAAACTGGATCGAATAACCCGCTGGGCCTTAATTCAGATGCAGACAAAATTTCATTTCACCCCTACTTCTCCTATAAAGACCTATTAGGCTTTGCAGCCCTCCTTATTGGCCTTACCTGTCTTGCCCTATTCTCCCCCAACCTGCTAGGAGACCCCGACAATTTTACCCCGGCTAATCCCTTAGTCACACCTCCTCACATTAAACCAGAATGATATTTCCTATTTGCTTATGCCATCCTTCGCTCAATCCCCAACAAATTAGGCGGAGTTCTAGCCCTCCTCTTTTCAATTCTTGTACTTATAGTAGTTCCATTCCTCC
>PP328742_CLIP_110469
TTTATCTGCATCTACCTTCACATCGGACGAGGTCTCTACTATGGCTCATACCTTTACAAAGAAACATGAAACGTGGGCGTAGTACTCCTTCTCTTAGTGATAATAACAGCCTTTGTAGGCTACGTCCTACCATGAGGACAAATATCCTTTTGAGGAGCCACTGTAATTACCAATCTACTCTCAGCTATTCCTTACGTAGGAAATATGCTTGTTCAATGAATCTGAGGAGGCTTTTCAGTAGACAATGCCACCCTTACTCGCTTCTTTGCATTCCACTTTCTGTTCCCATTCGTTATTGCAGCAGCAACCGTTATTCACCTCCTCTTTCTCCATGAAACTGGGTCAAATAACCCGCTGGGCCTTAATTCAGATGCAGACAAAATTTCATTTCACCCCTACTTCTCCTATAAAGACCTATTAGGCTTTGCAGCTCTCCTTATTGGCCTTACCTGTCTTGCCCTATTCTCCCCCAACCTGCTAGGAGACCCCGACAATTTTACCCCAGCTAATCCCTTAGTTACACCTCCTCACATTAAACCAGAATGATATTTCCTATTTGCTTATGCCATCCTTCGCTCAATTCCCAACAAATTAGGCGGAGTTCTAGCCCTCCTCTTTTCAATTCTTGTACTTATAGTAGTTCCATTCCTCC
>PP328743_CLIP_110470
TTTATCTGCATCTACCTTCACATCGGACGAGGTCTCTACTATGGCTCATACCTTTACAAAGAAACATGAAACGTGGGCGTAGTACTCCTTCTCTTAGTGATAATAACAGCCTTTGTAGGCTACGTCCTACCATGAGGACAAATATCCTTTTGAGGAGCCACTGTAATTACCAATCTACTCTCAGCTATTCCTTACGTAGGAAATATGCTTGTTCAATGAATCTGAGGAGGCTTTTCAGTAGACAATGCCACCCTTACTCGCTTCTTTGCATTCCACTTTCTGTTCCCATTCGTTATTGCAGCAGCAACCGTTATTCACCTCCTCTTTCTCCATGAAACTGGGTCAAATAACCCGCTGGGCCTTAATTCAGATGCAGACAAAATTTCATTTCACCCCTACTTCTCCTATAAAGACCTATTAGGCTTTGCAGCTCTCCTTATTGGCCTTACCTGTCTTGCCCTATTCTCCCCCAACCTGCTAGGAGACCCCGACAATTTTACCCCAGCTAATCCCTTAGTTACACCTCCTCACATTAAACCAGAATGATATTTCCTATTTGCTTATGCCATCCTTCGCTCAATTCCCAACAAATTAGGCGGAGTTCTAGCCCTCCTCTTTTCAATTCTTGTACTTATAGTAGTTCCATTCCTCC
>PP328744_CLIP_110471
TTTATCTGCATCTACCTTCACATCGGACGAGGTCTCTACTATGGCTCATACCTTTACAAAGAAACATGAAACGTGGGCGTAGTACTCCTTCTCTTAGTGATAATAACAGCCTTTGTAGGCTACGTCCTACCATGAGGACAAATATCCTTTTGAGGAGCCACTGTAATTACCAATCTACTCTCAGCTATTCCTTACGTAGGAAATATGCTTGTTCAATGAATCTGAGGAGGCTTTTCAGTAGACAATGCCACCCTTACTCGCTTCTTTGCATTCCACTTTCTGTTCCCATTCGTTATTGCAGCAGCAACCGTTATTCACCTCCTCTTTCTCCATGAAACTGGGTCAAATAACCCGCTGGGCCTTAATTCAGATGCAGACAAAATTTCATTTCACCCCTACTTCTCCTATAAAGACCTATTAGGCTTTGCAGCTCTCCTTATTGGCCTTACCTGTCTTGCCCTATTCTCCCCCAACCTGCTAGgAGACCcCGACAATTTTACCCcAGCTAATCCCTTAGTTACACCTCCTCACATTAAACcAGAATGATATTTCCTATTtGCTTATGCCATCCTTCGCTCAATTCCcAACAAaTTAGGCGGAGTtCTAGCCcTCCTCTTTtCAaTTCTtGTACTTATAGTAGTTCcATTCCTCc
>PP328745_CLIP_113383
TTTATCTGCATCTACCTTCACATCGGACGAGGTCTCTACTATGGCTCATACCTTTACAAAGAAACATGAAACGTGGGCGTAGTACTCCTTCTCTTAGTGATAATAACAGCCTTTGTAGGCTACGTCCTACCATGAGGACAAATATCCTTTTGAGGAGCCACTGTAATTACCAATCTACTCTCAGCTATTCCTTACGTAGGAAATATGCTTGTTCAATGAATCTGAGGAGGCTTTTCAGTAGACAATGCCACCCTTACTCGCTTCTTTGCATTCCACTTTCTGTTCCCATTCGTTATTGCGGCAGCAACCGTTATTCACCTCCTCTTTCTCCATGAAACTGGGTCAAATAACCCGCTGGGCCTTAATTCAGATGCAGACAAAATTTCATTTCACCCCTACTTCTCCTATAAAGACCTATTAGGCTTTGCAGCTCTCCTTATTGGCCTTACCTGTCTTGCCCTATTCTCCCCCAACCTGCTAGGAGACCCCGACAATTTTACCCCAGCTAATCCCTTAGTTACACCTCCTCACATTAAACCAGAATGATATTTCCTATTTGCTTATGCCATCCTTCGCTCAATTCCCAACAAATTAGGCGGAGTTCTAGCCCTCCTCTTTTCAATTCTTGTACTTATAGTAGTTCCATTCCTCC
>PP328746_GAL_18395
TTTATCTGCATCTACCTTCACATCGGACGAGGTCTCTACTATGGCTCATACCTCTACAAAGAAACATGAAACGTGGGCGTAGTACTCCTTCTCTTAGTGATAATGACAGCCTTTGTAGGCTACGTCCTACCATGAGGACAAATATCCTTTTGAGGAGCCACTGTAATTACCAATCTACTCTCAGCTATTCCTTACGTAGGAAATATGCTTGTTCAATGAATCTGAGGAGGCTTTTCAGTAGACAATGCCACCCTTACTCGCTTCTTTGCATTCCACTTTCTGTTCCCATTCGTTATTGCAGCAGCAACCGTTATTCACCTCCTCTTTCTCCATGAAACTGGATCGAATAACCCGCTGGGCCTTAATTCAGATGCAGACAAAATTTCATTTCACCCCTACTTCTCCTATAAAGACCTATTAGGCTTTGCAGCCCTCCTTATTGGCCTTACCTGTCTTGCCCTATTCTCCCCCAACCTGCTAGGAGACCCCGACAATTTTACCCCAGCTAATCCCTTAGTTACACCTCCTCACATTAAACCAGAATGATATTTCCTATTTGCTTATGCCATCCTTCGCTCAATCCCCAACAAATTAGGCGGAGTTCTAGCCCTCCTCTTTTCAATTCTTGGACTTATAGTAGTTCCATTCCTCC
>PP328747_GAL_18408
TTTATCTGCATCTACCTTCACATCGGACGAGGTCTCTACTATGGCTCATACCTCTACAAAGAAACATGAAACGTGGGCGTAGTACTCCTTCTCTTAGTGATAATGACAGCCTTTGTAGGCTACGTCCTACCATGAGGACAAATATCCTTTTGAGGAGCCACTGTAATTACCAATCTACTCTCAGCTATTCCTTACGTAGGAAATATGCTTGTTCAATGAATCTGAGGAGGCTTTTCAGTAGACAATGCCACCCTTACTCGCTTCTTTGCATTTCACTTTCTGTTCCCATTCGTTATTGCAGCAGCAACCGTTATTCACCTCCTCTTTCTCCATGAAACTGGATCGAATAACCCGCTGGGCCTTAATTCAGATGCAGACAAAATTTCATTTCACCCCTACTTCTCCTATAAAGACCTATTAGGCTTTGCAGCCCTCCTTATTGGCCTTACCTGTCTTGCCCTATTCTCCCCCAACCTGCTAGGAGACCCCGACAATTTTACCCCAGCTAATCCCTTAGTTACACCTCCTCACATTAAACCAGAATGATATTTCCTATTTGCTTACGCCATCCTTCGCTCAATCCCCAACAAATTAGGCGGAGTTCTAGCCCTCCTCTTTTCAATTCTTGTACTTATAGTAGTTCCATTCCTCC
>PP328748_GAL_18438
TTTATCTGCATCTACCTTCACATCGGACGAGGTCTCTACTATGGCTCATACCTCTACAAAGAAACATGAAACGTGGGCGTAGTACTCCTTCTCTTAGTGATAATGACAGCCTTTGTCGGCTACGTCCTACCATGAGGACAAATATCCTTTTGAGGAGCCACTGTAATTACCAATCTACTCTCAGCTATTCCTTACGTAGGAAATATGCTTGTTCAATGAATCTGAGGAGGCTTTTCAGTAGACAATGCCACCCTTACTCGCTTCTTTGCATTCCACTTTCTGTTCCCATTCGTTATTGCAGCAGCAACCGTTATTCACCTCCTCTTTCTCCATGAAACTGGATCGAATAACCCGCTGGGCCTTAATTCAGATGCAGACAAAATTTCATTTCACCCCTACTTCTCCTATAAAGACCTATTAGGCTTTGCAGCCCTCCTTATTGGCCTTACCTGTCTTGCCCTATTCTCCCCCAACCTGCTAGGAGACCCCGACAATTTTACCCCAGCTAATCCCTTAGTTACGCCTCCTCACATTAAACCAGAATGATATTTCCTATTTGCTTATGCCATCCTTCGCTCAATCCCCAACAAATTAGGCGGAGTTCTAGCCCTCCTCTTTTCAATTCTTGTACTTATAGTAGTTCCATTCCTCC
>PP328749_GAL_17269
TTTATCTGCATCTACCTTCACATCGGACGAGGTCTCTACTATGGCTCATACCTCTACAAAGAAACATGAAACGTGGGCGTAGTACTCCTTCTCTTAGTGATAATGACAGCCTTTGTCGGCTACGTCCTACCATGAGGACAAATATCCTTTTGAGGAGCCACTGTAATTACCAATCTACTCTCAGCTATTCCTTACGTAGGAAATATGCTTGTTCAATGAATCTGAGGAGGCTTTTCAGTAGACAATGCCACCCTTACTCGCTTCTTTGCATTCCACTTTCTGTTCCCATTCGTTATTGCAGCAGCAACCGTTATTCACCTCCTCTTTCTCCATGAAACTGGATCGAATAACCCGCTGGGCCTTAATTCAGATGCAGACAAAATTTCATTTCACCCCTACTTCTCCTATAAAGACCTATTAGGCTTTGCAGCCCTCCTTATTGGCCTTACCTGTCTTGCCCTATTCTCCCCCAACCTGCTAGGAGACCCCGACAATTTTACCCCAGCTAATCCCTTAGTTACACCTCCTCACATTAAACCAGAATGATATTTCCTATTTGCTTATGCCATCCTTCGCTCAATCCCCAACAAATTAGGCGGAGTTCTAGCCCTCCTCTTTTCAATTCTTGTACTTATAGTAGTTCCATTCCTCC
>PP328750_GAL_17576
TTTATTTGCATCTACCTTCACATCGGACGAGGTCTCTACTATGGTTCATACCTCTACAAAGAAACATGAAACGTGGGCGTAGTACTCCTTCTCTTAGTGATAATGACAGCCTTTGTAGGCTACGTCCTACCATGAGGACAAATATCCTTTTGAGGAGCCACTGTAATTACCAATCTACTCTCAGCTATTCCTTACGTAGGAAATATGCTTGTTCAATGAATCTGAGGAGGCTTTTCAGTAGACAATGCCACCCTTACTCGCTTCTTTGCATTCCACTTTCTGTTCCCATTCGTTATTGCAGCAGCAACCGTTATTCACCTCCTCTTTCTCCATGAAACTGGATCGAATAACCCGCTGGGCCTTAATTCAGATGCAGACAAAATTTCATTTCACCCATACTTCTCCTATAAAGACCTATTAGGCTTTGCAGCCCTCCTTATTGGCCTTACCTGTCTTGCCCTATTCTCCCCCAACCTGCTAGGAGACCCCGACAATTTTACCCCAGCTAATCCCTTAGTTACACCTCCTCACATTAAACCAGAATGATATTTCCTATTTGCTTATGCCATCCTTCGCTCAATCCCCAACAAATTAGGCGGAGTTCTAGCCCTCCTCTTTTCAATTCTTGTACTTATAGTAGTTCCATTCCTCC
>PP328751_GAL_17483
TTTATCTGCATCTACCTTCACATCGGACGAGGTCTCTACTATGGCTCATACCTCTACAAAGAAACATGAAACGTGGGCGTAGTACTCCTTCTCTTAGTGATAATGACAGCCTTTGTAGGCTACGTCCTACCATGAGGACAAATATCCTTTTGAGGAGCCACTGTAATTACCAATCTACTCTCAGCTATTCCTTACGTAGGAAATATGCTTGTTCAATGAATCTGAGGAGGCTTTTCAGTAGACAATGCCACCCTTACTCGCTTCTTTGCATTCCACTTTCTGTTCCCATTCGTTATTGCAGCAGCAACCGTTATTCACCTCCTCTTTCTCCATGAAACTGGATCGAATAACCCGCTGGGCCTTAATTCAGATGCAGACAAAATTTCATTTCACCCCTACTTCTCCTATAAAGACCTATTAGGCTTTGCAGCCCTCCTTATTGGCCTTACCTGTCTTGCCCTATTCTCCCCCAACCTGCTAGGAGACCCCGACAATTTTACCCCAGCTAATCCCTTAGTTACACCTCCTCACATTAAACCAGAATGATATTTCCTATTTGCTTATGCCATCCTTCGCTCAATCCCCAACAAGTTAGGCGGAGTTCTAGCCCTCCTCTTTTCAATTCTTGTACTTATAGTAGTTCCATTCCTCC
>PP328752_GAL_17484
TTTATCTGCATCTACCTTCACATCGGACGAGGTCTCTACTATGGCTCATACCTCTACAAAGAAACATGAAACGTGGGCGTAGTACTCCTTCTCTTAGTGATAATGACAGCCTTTGTAGGCTACGTCCTACCATGAGGACAAATATCCTTTTGAGGAGCCACTGTAATTACCAATCTACTCTCAGCTATTCCTTACGTAGGAAATATGCTTGTTCAATGAATCTGAGGAGGCTTTTCAGTAGACAATGCCACCCTTACTCGCTTCTTTGCATTCCACTTTCTGTTCCCATTCGTTATTGCAGCAGCAACCGTTATTCACCTCCTCTTTCTCCATGAAACTGGATCGAATAACCCGCTGGGCCTTAATTCAGATGCAGACAAAATTTCATTTCACCCCTACTTCTCCTATAAAGACCTATTAGGCTTTGCAGCCCTCCTTATTGGCCTTACCTGTCTTGCCCTATTCTCCCCCAACCTGCTAGGAGACCCCGACAATTTTACCCCAGCTAATCCCTTAGTTACACCTCCTCACATTAAACCAGAATGATATTTCCTATTTGCTTATGCCATCCTTCGCTCAATCCCCAACAAATTAGGCGGAGTTCTAGCCCTCCTCTTTTCAATTCTTGTACTTATAGTAGTTCCATTCCTCC
>PP328753_GAL_17485
TTTATCTGCATCTACCTTCACATCGGACGAGGTCTCTACTATGGCTCATACCTCTACAAAGAAACATGAAACGTGGGCGTAGTACTCCTTCTCTTAGTGATAATGACAGCCTTTGTAGGCTACGTCCTACCATGAGGACAAATATCCTTTTGAGGAGCCACTGTAATTACCAATCTACTCTCAGCTATTCCTTACGTAGGAAATATGCTTGTTCAATGAATCTGAGGAGGCTTTTCAGTAGACAATGCCACCCTTACTCGCTTCTTTGCATTCCACTTTCTGTTCCCATTCGTTATTGCAGCAGCAACCGTTATTCACCTCCTCTTTCTCCATGAAACTGGATCGAATAACCCGCTGGGCCTTAATTCAGATGCAGACAAAATTTCATTTCACCCCTACTTCTCCTATAAAGACCTATTAGGCTTTGCAGCCCTCCTTATTGGCCTTACCTGTCTTGCCCTATTCTCCCCCAACCTGCTAGGAGACCCCGACAATTTTACCCCAGCTAATCCCTTAGTTACACCTCCTCACATTAAACCAGAATGATATTTCCTATTTGCTTATGCCATCCTTCGCTCAATCCCCAACAAATTAGGCGGAGTTCTAGCCCTCCTCTTTTCAATTCTTGTACTTATAGTAGTTCCATTCCTCC
>PP328754_GAL_17575
TTTATCTGCATCTACCTTCACATCGGACGAGGTCTCTACTATGGCTCATACCTCTACAAAGAAACATGAAACGTGGGCGTAGTACTCCTTCTCTTAGTGATAATGACAGCCTTTGTAGGCTACGTCCTACCATGAGGACAAATATCCTTTTGAGGAGCCACTGTAATTACCAATCTACTCTCAGCTATTCCTTACGTAGGAAATATGCTTGTTCAATGAATCTGAGGAGGCTTTTCAGTAGACAATGCCACCCTTACTCGCTTCTTTGCATTCCACTTTCTGTTCCCATTCGTTATTGCAGCAGCAACCGTTATTCACCTCCTCTTTCTCCATGAAACTGGATCGAATAACCCGCTGGGCCTTAATTCAGATGCAGACAAAATTTCATTTCACCCCTACTTCTCCTATAAAGACCTATTAGGCTTTGCAGCCCTCCTTATTGGCCTTACCTGTCTTGCCCTATTCTCCCCCAACCTGCTAGGAGACCCCGACAATTTTACCCCAGCTAATCCCTTAGTTACACCTCCTCACATTAAACCAGAATGATATTTCCTATTTGCTTATGCCATCCTTCGCTCAATCCCCAACAAATTAGGCGGAGTTCTAGCCCTCCTCTTTTCAATTCTTGTACTTATAGTAGTTCCATTCCTCC
>PP328755_GAL_25476
TTTATCTGCATCTACCTTCACATCGGACGAGGTCTCTACTATGGCTCATACCTCTACAAAGAAACATGAAACGTGGGCGTAGTACTCCTTCTCTTAGTGATAATGACAGCCTTTGTAGGCTACGTCCTACCATGAGGACAAATATCCTTTTGAGGGGCCACTGTAATTACCAATCTACTCTCAGCTATTCCTTACGTAGGAAATATGCTTGTTCAATGAATCTGAGGAGGCTTTTCAGTAGACAATGCCACCCTTACTCGCTTCTTTGCATTCCACTTTCTGTTCCCATTCGTTATTGCAGCAGCAACCGTTATTCACCTCCTCTTTCTCCATGAAACTGGATCGAATAACCCGCTGGGCCTTAATTCAGATGCAGACAAAATTTCATTTCACCCCTACTTCTCCTATAAAGACCTATTAGGCTTTGCAGCCCTCCTTATTGGCCTTACCTGTCTTGCCCTATTCTCCCCCAACCTGCTAGGAGACCCCGACAATTTTACCCCGGCTAATCCCTTAGTTACACCTCCTCACATTAAACCAGAATGATATTTCCTATTTGCTTATGCCATCCTTCGCTCAATCCCCAACAAATTAGGCGGAGTTCTGGCCCTCCTCTTTTCAATTCTTGTACTTATAGTAGTTCCATTCCTCC
>PP328756_GAL_25460
TTTATCTGCATCTACCTTCACATCGGACGAGGTCTCTACTATGGCTCGTACCTCTACAAAGAAACATGAAACGTGGGCGTAGTACTCCTTCTCTTAGTGATAATGACAGCCTTTGTCGGCTACGTCCTACCATGAGGACAAATATCCTTTTGAGGAGCCACTGTAATTACCAATCTACTCTCAGCTATTCCTTACGTAGGAAATATGCTTGTTCAATGAATCTGAGGAGGCTTTTCAGTAGACAATGCCACCCTTACTCGCTTCTTTGCATTCCACTTTCTGTTCCCATTCGTTATTGCAGCAGCAACCGTTATTCACCTCCTCTTTCTCCATGAAACTGGATCGAATAACCCGCTGGGCCTTAATTCAGATGCAGACAAAATTTCATTTCACCCCTACTTCTCCTATAAAGACCTATTAGGCTTTGCAGCCCTCCTTATTGGCCTTACCTGTCTTGCCCTATTCTCCCCCAACCTGCTAGGAGACCCCGACAATTTTACCCCAGCTAATCCCTTAGTTACACCTCCTCACATTAAACCAGAATGATATTTCCTATTTGCTTATGCCATCCTTCGCTCAATCCCCAACAAATTAGGCGGAGTTCTAGCCCTCCTCTTTTCAATTCTTGTACTTATAGTAGTTCCATTCCTCC
>PP328757_GAL_17404
TTTATCTGCATCTACCTTCACATCGGACGAGGTCTCTACTATGGCTCATACCTCTACAAAGAAACATGAAACGTGGGCGTAGTACTCCTTCTCTTAGTGATAATGACAGCCTTTGTAGGCTACGTCCTACCATGAGGACAAATATCCTTTTGAGGAGCCACTGTAATTACCAATCTACTCTCAGCTATTCCTTACGTAGGAAATATGCTTGTTCAATGAATCTGAGGAGGCTTTTCAGTAGACAATGCCACCCTTACTCGCTTCTTTGCATTCCACTTTCTGTTCCCATTCGTTATTGCAGCAGCAACCGTTATTCACCTCCTCTTTCTCCATGAAACTGGATCGAATAACCCGCTGGGCCTTAATTCAGATGCAGACAAAATTTCATTTCACCCCTACTTCTCCTATAAAGACCTATTAGGCTTTGCAGCCCTCCTTATTGGCCTTACCTGTCTTGCCCTATTCTCCCCCAACCTGCTAGGAGACCCCGACAATTTTACCCCAGCTAATCCCTTAGTTACACCTCCTCACATTAAACCAGAATGATATTTCCTATTTGCTTATGCCATCCTTCGCTCAATCCCCAACAAATTAGGCGGAGTTCTAGCCCTCCTCTTTTCAATTCTTGTACTTATAGTAGTTCCATTCCTCC
